# Supplementary material for: Calreticulin Deficiency Disturbs Ribosome Biogenesis and Results in Retardation in Embryonic Kidney Development
Source: Int J Mol Sci. 2021 May 30;22(11):5858. doi: 10.3390/ijms22115858 (PMC8198291; doi:10.3390/ijms22115858)
Supplement: Supplementary file 1 [file ijms-22-05858-s001.zip]

Archive with 3 entries (2 files):
- ijms-1197453-supplementary/
- ijms-1197453-supplementary/ijms-1197453-Supplementary Figures.pdf
- ijms-1197453-supplementary/ijms-1197453-supplementary Tables.xlsx
