# Supplementary material for: Calreticulin Deficiency Disturbs Ribosome Biogenesis and Results in Retardation in Embryonic Kidney Development
Source: Int J Mol Sci. 2021 May 30;22(11):5858. doi: 10.3390/ijms22115858 (PMC8198291; doi:10.3390/ijms22115858)
Supplement: Supplementary file 1 [file ijms-22-05858-s001.zip › ijms-1197453-supplementary/ijms-1197453-supplementary Tables.xlsx]

## Sheet: Supplementary Table 1
Supplementary Table 8: GO enrichment analysis of the RNA seq data
Category Term Count % PValue Genes List Total Pop Hits Pop Total Fold Enrichment Bonferroni Benjamini FDR
GOTERM_BP_FAT GO:0048534~hemopoietic or lymphoid organ development 16 2.203856749311295 0.10443403851904501 IKZF1, JAG2, TBX1, IL7R, VAV1, PAX1, TGFB1, ANK1, BCL11B, BCL11A, SIX1, JAK3, RUNX1, KIRREL3, MB, RHOH 508 281 13588 1.5230195869644407 1.0 0.6215804158459546 85.13164196237169
GOTERM_BP_FAT GO:0002520~immune system development 16 2.203856749311295 0.13952603734704866 IKZF1, JAG2, TBX1, IL7R, VAV1, PAX1, TGFB1, ANK1, BCL11B, BCL11A, SIX1, JAK3, RUNX1, KIRREL3, MB, RHOH 508 295 13588 1.4507406913118912 1.0 0.6980781052795437 92.54768862690878
GOTERM_BP_FAT GO:0048568~embryonic organ development 17 2.3415977961432506 0.018858898423043283 TBX15, TCAP, MAFB, HSPG2, COL2A1, TBX1, CELSR1, GJB6, ZIC1, GLI2, PROX1, WNT7B, HLX, SIX1, WNT9A, RUNX1, PITX2 508 241 13588 1.8867906034567257 1.0 0.2355542399284003 28.034772962582146
GOTERM_BP_FAT GO:0043009~chordate embryonic development 25 3.443526170798898 0.02612262247711199 COBL, TCAP, PAX3, GLI2, TTN, PAX1, ZIC2, RGMA, GRIN2B, PAX7, TEAD4, RUNX1, PITX2, TBX15, HSPG2, TBX1, PCDH8, CELSR1, MYO18B, WNT7B, ZMIZ1, SIX1, DSC3, WNT9A, NCOR2 508 421 13588 1.5883629154431707 1.0 0.29056498658775365 36.70666772472912
GOTERM_BP_FAT GO:0001701~in utero embryonic development 11 1.5151515151515151 0.5408363291114218 WNT7B, MYO18B, GRIN2B, ZMIZ1, TEAD4, DSC3, RUNX1, TTN, GLI2, NCOR2, PITX2 508 267 13588 1.1019788256804979 1.0 0.9797042217996379 99.99985581580677
GOTERM_BP_FAT GO:0006816~calcium ion transport 11 1.5151515151515151 0.01505544604391897 GRIN2B, ATP2A3, ATP2A1, RYR1, CACNA1G, CHRNA4, CACNA1E, GRIN3A, CAMK2A, CACNA1S, NFATC1 508 121 13588 2.4316392269148173 0.9999999999999825 0.20642166068614076 23.058981420593106
GOTERM_BP_FAT GO:0043112~receptor metabolic process 6 0.8264462809917356 0.0024341304542620924 ACHE, MUSK, DMD, DOK7, GRIK5, SYNGAP1 508 26 13588 6.172622652937614 0.9938337236698787 0.06162746661244867 4.123779094609626
GOTERM_BP_FAT GO:0003001~generation of a signal involved in cell-cell signaling 3 3.7037037037037033 0.049949985081401284 LTBP4, SMPD3, CACNA1B 59 84 13588 8.225181598062955 0.9999999999854612 0.5898454664112807 52.05679360925435
GOTERM_BP_FAT GO:0050807~regulation of synapse organization 2 2.4691358024691357 0.05005589312027633 NCAN, CTNNA2 59 12 13588 38.38418079096046 0.9999999999862295 0.5778360983719428 52.133414929819956
GOTERM_BP_FAT GO:0030514~negative regulation of BMP signaling pathway 2 2.4691358024691357 0.06218002338856567 HTRA1, GREM1 59 15 13588 30.70734463276836 0.9999999999999736 0.6472993853285629 60.18962469779314
GOTERM_BP_FAT GO:0050803~regulation of synapse structure and activity 2 2.4691358024691357 0.06218002338856567 NCAN, CTNNA2 59 15 13588 30.70734463276836 0.9999999999999736 0.6472993853285629 60.18962469779314
GOTERM_BP_FAT GO:0003002~regionalization 4 4.938271604938271 0.06324838401933827 PAX7, ALX4, GREM1, ZIC3 59 214 13588 4.304767939173135 0.9999999999999848 0.6417144623476971 60.83536672936249
GOTERM_BP_FAT GO:0048598~embryonic morphogenesis 5 6.172839506172839 0.06680695882361351 RGMA, WNT7B, JAG2, ALX4, GREM1 59 359 13588 3.2075917095510125 0.9999999999999977 0.6508567600194708 62.916651410724064
GOTERM_BP_FAT GO:0019226~transmission of nerve impulse 4 4.938271604938271 0.07197446701868093 ATP1A2, NCAN, CTNNA2, CACNA1B 59 226 13588 4.07619619019049 0.9999999999999999 0.6679043867058492 65.75635102439436
GOTERM_BP_FAT GO:0007223~Wnt receptor signaling pathway, calcium modulating pathway 2 2.4691358024691357 0.08204982132734377 WNT7B, WNT6 59 20 13588 23.03050847457627 1.0 0.7066146400055735 70.72052754528451
GOTERM_BP_FAT GO:0007267~cell-cell signaling 9 11.11111111111111 2.9673315202701395E-5 WNT7B, LTBP4, ATP1A2, NCAN, WNT6, GREM1, SMPD3, CTNNA2, CACNA1B 59 290 13588 7.14739918176505 0.014347202663081982 0.004805456308167422 0.04256407810809826
GOTERM_BP_FAT GO:0030510~regulation of BMP signaling pathway 3 3.7037037037037033 0.003569411007156922 RGMA, HTRA1, GREM1 59 21 13588 32.90072639225182 0.8247274208868716 0.22024325596429495 5.000845729663894
GOTERM_BP_FAT GO:0051605~protein maturation by peptide bond cleavage 6 0.8264462809917356 0.09473227226599189 PCSK2, C1QB, REN1, DNER, C1QC, PRSS12 508 65 13588 2.4690490611750455 1.0 0.5916868708521881 82.0888930348974
GOTERM_BP_FAT GO:0016485~protein processing 6 0.8264462809917356 0.24534349739585767 PCSK2, C1QB, REN1, DNER, C1QC, PRSS12 508 90 13588 1.7832020997375329 1.0 0.8479939673161228 99.2281174340031
GOTERM_BP_FAT GO:0051604~protein maturation 6 0.8264462809917356 0.28824894736579504 PCSK2, C1QB, REN1, DNER, C1QC, PRSS12 508 96 13588 1.671751968503937 1.0 0.8829254304040255 99.71927452114834
GOTERM_BP_FAT GO:0048754~branching morphogenesis of a tube 7 0.9641873278236914 0.1339175099290889 SIX1, ESR1, IGF1, GREM1, GLI2, TGFB1, PITX2 508 93 13588 2.013292693252053 1.0 0.6848242365406001 91.66230601571435
GOTERM_BP_FAT GO:0060603~mammary gland duct morphogenesis 3 0.4132231404958678 0.25296996875588107 ESR1, GLI2, TGFB1 508 26 13588 3.086311326468807 1.0 0.8544308941627672 99.35237104691275
GOTERM_BP_FAT GO:0060443~mammary gland morphogenesis 3 0.4132231404958678 0.35030314390946815 ESR1, GLI2, TGFB1 508 33 13588 2.4316392269148177 1.0 0.9236716390819047 99.94196260509975
GOTERM_BP_FAT GO:0030879~mammary gland development 5 0.6887052341597797 0.4004420585565874 ESR1, IGF1, NEURL1A, GLI2, TGFB1 508 86 13588 1.5551181102362204 1.0 0.9429401012855625 99.98551226147008
GOTERM_BP_FAT GO:0006486~protein amino acid glycosylation 5 0.6887052341597797 0.44254589416619095 ST3GAL1, B3GALT2, ST8SIA6, B3GALT1, TRAK1 508 91 13588 1.4696720602232414 1.0 0.957966411698917 99.9958829811949

## Sheet: Supplementary Table 2
Supplementary Table 7: Fold change ratios of in vivo samples expression data for genes encompassing during nephrogenesis
transcription factors in nephron genitor cells
	wt/homo	wt/hetero	hetero/homo	hetero/wt
Osr1	1.26292	1.26931	0.994966	0.78783
Six1	6.04465	2.651	2.28014	0.377217
Sall1	1.00325	0.92063	1.08974	1.08621
Eya1	0.927228	0.84625	1.09569	1.18168
Pax2	1.52358	1.43651	1.06062	0.696133
Six2	1.29245	1.3693	0.943877	0.730299
Six4	0.953763	1.02307	0.932255	0.977449
Gdnf	0.838564	0.946313	0.886139	1.05673
Wnt9b	1.04448	1.02214	1.02185	0.97834
Wnt4	1.10731	1.35374	0.817958	0.738692
Pax2	1.52358	1.43651	1.06062	0.696133
Pax8	0.875231	0.886253	0.987563	1.12835
Wt1	1.07082	1.03916	1.03047	0.962318
ureteric bud branching
Spry1	1.01191	0.985928	1.02635	1.01427
Spry2	1.31916	1.23369	1.06928	0.810578
Spry3	1.29858	1.09567	1.18519	0.912686
Spry4	1.97158	1.75456	1.12369	0.569945
Fgf11	1.41783	1.04457	1.35734	0.957331
Fgf12	1.79013	1.30583	1.37088	0.765796
Fgf13	2.17982	2.60041	0.838258	0.384554
Fgf14	1.43232	2.45335	k.A	0.407606
Fgf18	2.11753	2.40151	k.A	0.416404
Fgf2	1.41545	0.81077	1.74581	1.2334
Fgf20	0.687134	0.622823	1.10326	1.60559
Fgf5	2.53703	2.55148	k.A	0.39193
Fgf7	3.77584	3.19443	1.18201	0.313045
Fgf8	0.536691		0.832843	k.A
Fgf10	1.38694	1.1524	1.20353	0.867757
Fgf1	0.979977	0.964868	1.01566	1.03641
Fgf9	1.11497	1.08277	1.02973	0.923553
Wnt10b	6.54686	3.49011	k.A	0.286524
Wnt2b	3.74037	3.33916	k.A	0.299477
Wnt3	8.61105	3.02157	k.A	0.330954
Wnt6	2.55569	2.37202	1.07743	0.421581
Wnt7a	15.3672	2.83966	k.A	0.352155
Wnt7b	4.29868	2.30942	1.86137	0.43301
Wnt9a	2.39131	1.64803	k.A	0.606787
Wnt2	1.1605	1.37819	0.84205	0.725592
Wnt5b	1.26367	1.2085	1.04565	0.827469
Wnt5a	1.29046	1.30307	0.990324	0.767419
Wnt9b	1.04448	1.02214	1.02185	0.97834
Wnt11	1.08328	1.06099	1.02101	0.942518
Wnt4	1.10731	1.35374	0.817958	0.738692
Ctnnb1	0.831065	0.865856	0.959819	1.15493
Gsk3b	1.49168	1.29884	1.14847	0.769918
Gli1	1.19746	1.14403	1.0467	0.874099
Gli2	2.14468	1.73934	1.23304	0.574929
Gli3	1.53884	1.41391	1.08835	0.707257
Bmp4	1.06454	1.41268	0.753564	0.707876
Smad1	1.11658	1.11243	1.00373	0.89893
homeobox genes (transcription factors) (Hox11, HoxB7)important for Six2 and Gdnf expression)
patterning in the metanephric mesenchyme and ureteric bud
Hoxa1	1.95581	1.56939	k.A	0.63719
Hoxa11	0.65502	0.73273	0.893945	1.36476
Hoxa13	2.68228	2.6408	k.A	0.378672
Hoxa3	1.48142	1.16681	1.26963	0.857034
Hoxa5	1.53278	1.23427	1.24185	0.810198
Hoxa6	1.53327	1.49125	1.02818	0.670579
Hoxa7	1.70273	1.43617	1.1856	0.696294
Hoxb2	0.687707	0.730097	0.941939	1.36968
Hoxb5	1.42948	1.52262	0.938825	0.656761
Hoxb7	0.627256	0.737711	0.850274	1.35554
Hoxc5	1.6034	1.28295	1.24977	0.779451
Hoxc6	1.76306	1.45112	1.21496	0.689124
Hoxc8	1.69076	1.52928	1.10559	0.653902
Hoxc9	1.48095	1.47849	1.00166	0.676367
Hoxd13	2.33385	1.88958	k.A	0.529218
induce the ureteric bud to arise from the Wollfian duct
Gdnf	0.838564	0.946313	0.886139	1.05673
Ret	0.959911	1.08472	0.88494	0.921898
bud branching stimulators
Agtr2	1.5853	1.5178	1.04447	0.658849
Vegfa	0.917022	0.916757	1.00029	1.0908
Vegfb	1.02669	1.01043	1.01609	0.989678
Vegfc	1.11891	1.10039	1.01683	0.908765
bud branching inhibitors
Tgfb1	2.11287	1.97501	1.0698	0.506326
Sema3a	1.37634	1.23113	1.11795	0.812263
Gpc3	0.886519	0.98994	0.895528	1.01016
nephron induction (wnt9b, Wnt4, 1,3,7,11)
Wnt10b	6.54686	3.49011	k.A	0.286524
Wnt2b	3.74037	3.33916	k.A	0.299477
Wnt3	8.61105	3.02157	k.A	0.330954
Wnt6	2.55569	2.37202	1.07743	0.421581
Wnt7a	15.3672	2.83966	k.A	0.352155
Wnt7b	4.29868	2.30942	1.86137	0.43301
Wnt9a	2.39131	1.64803	k.A	0.606787
Wnt9b	1.04448	1.02214	1.02185	0.97834
Wnt4	1.10731	1.35374	0.817958	0.738692
Wnt11	1.08328	1.06099	1.02101	0.942518
Pax2	1.52358	1.43651	1.06062	0.696133
Hs2st1	0.853404	0.954446	0.894135	1.04773
inducing nephrons
Fgf2	1.41545	0.81077	1.74581	1.2334
Fgf7	3.77584	3.19443	1.18201	0.313045
Tgfb2	1.64244	1.74578	0.940811	0.572811
Smad4	0.997151	0.965983	1.03227	1.03521
Canonical Wnt Pathway
Wnt10b	6.54686	3.49011	k.A	0.286524
Wnt11	1.08328	1.06099	1.02101	0.942518
Wnt2	1.1605	1.37819	0.84205	0.725592
Wnt2b	3.74037	3.33916	k.A	0.299477
Wnt3	8.61105	3.02157	k.A	0.330954
Wnt4	1.10731	1.35374	0.817958	0.738692
Wnt5a	1.29046	1.30307	0.990324	0.767419
Wnt5b	1.26367	1.2085	1.04565	0.827469
Wnt6	2.55569	2.37202	1.07743	0.421581
Wnt7a	15.3672	2.83966	k.A	0.352155
Wnt7b	4.29868	2.30942	1.86137	0.43301
Wnt9a	2.39131	1.64803	k.A	0.606787
Wnt9b	1.04448	1.02214	1.02185	0.97834
Fzd10	1.92458	2.00142	0.961605	0.499644
Fzd9	2.78359	2.21366	k.A	0.45174
Fzd2	1.13193	1.15526	0.979806	0.865609
Fzd4	1.13072	1.04947	1.07742	0.952863
Fzd7	1.04295	0.976376	1.06818	1.0242
Fzd3	0.972555	0.962437	1.01051	1.03903
Fzd5	0.89865	1.11334	0.807163	0.898196
Fzd1	1.39412	1.1385	1.22452	0.878347
Fzd6	1.38251	1.21979	1.1334	0.819813
Fzd8	1.33646	1.27257	1.05021	0.785814
Lrp5	2.09713	1.84074	1.13929	0.543259
Lrp6	1.15249	1.11964	1.02934	0.893143
Gsk3b	1.49168	1.29884	1.14847	0.769918
Ctnnb1	0.831065	0.865856	0.959819	1.15493
Ccnd1	0.565426	0.825683	0.684798	1.21112
Dkk1	0.597681	0.640632	0.932956	1.56096
Ctnna2	2.78341	3.23797	0.859617	0.308836
Ctnna3	5.58732	3.98595	k.A	0.250881
Ctnnd2	1.50231	1.28179	1.17204	0.780158
Dact3	1.44539	1.37043	1.0547	0.729698
Dkk2	1.68382	1.89519	0.888472	0.527651
Dkk3	1.24513	1.44676	0.860629	0.691198
Sfrp2	1.81474	1.3035	1.3922	0.767164
Sfrp4	1.72922	1.28999	1.34049	0.7752
Wif1	2.44279	2.08478	k.A	0.479667
Wisp1	2.22604	1.77171	1.25644	0.564426
non-canonical Wnt/Ca2+ Pathway
Wnt10b	6.54686	3.49011	k.A	0.286524
Wnt11	1.08328	1.06099	1.02101	0.942518
Wnt2	1.1605	1.37819	0.84205	0.725592
Wnt2b	3.74037	3.33916	k.A	0.299477
Wnt3	8.61105	3.02157	k.A	0.330954
Wnt4	1.10731	1.35374	0.817958	0.738692
Wnt5a	1.29046	1.30307	0.990324	0.767419
Wnt5b	1.26367	1.2085	1.04565	0.827469
Wnt6	2.55569	2.37202	1.07743	0.421581
Wnt7a	15.3672	2.83966	k.A	0.352155
Wnt7b	4.29868	2.30942	1.86137	0.43301
Wnt9a	2.39131	1.64803	k.A	0.606787
Wnt9b	1.04448	1.02214	1.02185	0.97834
Fzd10	1.92458	2.00142	0.961605	0.499644
Fzd9	2.78359	2.21366	k.A	0.45174
Fzd2	1.13193	1.15526	0.979806	0.865609
Fzd4	1.13072	1.04947	1.07742	0.952863
Fzd7	1.04295	0.976376	1.06818	1.0242
Fzd3	0.972555	0.962437	1.01051	1.03903
Fzd5	0.89865	1.11334	0.807163	0.898196
Fzd1	1.39412	1.1385	1.22452	0.878347
Fzd6	1.38251	1.21979	1.1334	0.819813
Fzd8	1.33646	1.27257	1.05021	0.785814
Dvl1	1.07719	1.08323	0.994422	0.923161
Dvl2	1.23348	1.08447	1.1374	0.922106
Dvl3	2.24922	1.85999	1.20927	0.537639
Prkcb	1.95411	1.78811	1.09284	0.559249
Prkca	1.47314	1.25913	1.16997	0.794201
Prkcd	1.39211	1.40984	0.987426	0.709302
Prkcq	2.03128	1.61514	1.25765	0.619141
Camk2a	2.44773	1.85927	1.3165	0.537845
Camk2d	1.43423	1.23808	1.15843	0.807701
Camk2g	1.22446	1.07142	1.14283	0.933337
Camk2b	0.87057	1.27185	0.684493	0.786258
Nfatc1	2.35119	2.26447	1.03829	0.441604
Nfatc2	1.90558	2.79831		0.357359
Nfatc4	1.37957	1.28213	1.076	0.77995
Nfatc3	1.20259	1.09012	1.10317	0.917327
Tab3	1.17529	0.965464	1.21733	1.03577
Tab2	1.15922	1.09745	1.05628	0.911199
Tab1	0.968596	1.04175	0.929774	0.959919
Kremen2	4.928	3.73135	1.3207	0.268
SHH Pathway
Gli1	1.19746	1.14403	1.0467	0.874099
Gli2	2.14468	1.73934	1.23304	0.574929
Gli3	1.53884	1.41391	1.08835	0.707257
Smo	1.02093	1.03954	0.982101	0.961964
Pax2	1.52358	1.43651	1.06062	0.696133
Sall1	1.00325	0.92063	1.08974	1.08621
Ccnd1	0.565426	0.825683	0.684798	1.21112
TGFbeta superfamily (BMP)
Tgfb1	2.11287	1.97501	1.0698	0.506326
Acvr1	1.63015	1.44285	1.12981	0.693072
Bmp1	1.49574	1.36947	1.09221	0.730211
Bmp2	0.944353	0.705833	1.33793	1.41677
Bmp3	1.5355	1.81323	0.846835	0.551503
Bmp4	1.06454	1.41268	0.753564	0.707876
Bmp5	1.79778	1.55375	1.15706	0.643605
Bmp7	0.967197	1.03623	0.933378	0.965034
Bmpr2	1.55109	1.36897	1.13304	0.730476
Crim1	1.38502	1.41131	0.981373	0.70856
Gdf10	4.09192	4.51583	0.906127	0.221443
Gdf5	1.22724	0.72095	1.70225	1.38706
Gdf6	1.66329	2.32594	0.715103	0.429933
Gdf11	0.966961	1.08298	0.892873	0.923381
Kcp	2.24149	1.66517	1.3461	0.600538
Grem1	3.45473	4.86419	k.A	0.205584
Grem2	2.88961	4.15004	0.696284	0.240962
Chrd	1.55623	1.44224	1.07903	0.693366
Smad7	1.74052	1.33552	1.30325	0.748769
Smad2	0.920142	0.945688	0.972987	1.05743
Smad9	1.35352	1.27098	1.06494	0.786794
Smad6	1.26802	1.06075	1.19539	0.942725
Smad3	1.1282	1.15299	0.978504	0.867314
Smad1	1.11658	1.11243	1.00373	0.89893
Smad5	1.01138	0.917323	1.10253	1.09013
Smad4	0.997151	0.965983	1.03227	1.03521
FGF Pathway
Fgfr1	1.53718	1.40788	1.09184	0.710286
Fgfr2	1.10995	1.06943	1.03789	0.935078
Fgfr3	1.5091	1.27144	1.18692	0.78651
Fgfr4	1.99648	1.9976	0.999437	0.5006
Fgf11	1.41783	1.04457	1.35734	0.957331
Fgf12	1.79013	1.30583	1.37088	0.765796
Fgf13	2.17982	2.60041	0.838258	0.384554
Fgf14	1.43232	2.45335	k.A	0.407606
Fgf18	2.11753	2.40151	k.A	0.416404
Fgf2	1.41545	0.81077	1.74581	1.2334
Fgf20	0.687134	0.622823	1.10326	1.60559
Fgf5	2.53703	2.55148	k.A	0.39193
Fgf7	3.77584	3.19443	1.18201	0.313045
Fgf8	0.536691		0.832843	k.A
Fgf10	1.38694	1.1524	1.20353	0.867757
Fgf9	1.11497	1.08277	1.02973	0.923553
Fgf1	0.979977	0.964868	1.01566	1.03641
Grb2	1.25656	1.1977	1.04915	0.834937
Notch Pathway
Dner	4.48534	3.06563	1.46311	0.326198
Hey1	0.694424	0.770004	0.901845	1.2987
Hey2	0.739112	1.04833	0.705037	0.953897
Notch1	1.80246	1.66843	1.08033	0.599365
Notch3	2.06098	1.54926	1.3303	0.645469
Notch4	1.44334	1.24608	1.15831	0.802519
Dll1	1.31193	1.41139	0.92953	0.708521
Dll4	1.29886	1.42597	0.910861	0.701278
Six1	6.04465	2.651	2.28014	0.377217
Pax1	4.1432	3.88923	k.A	0.25712
Pax2	1.52358	1.43651	1.06062	0.696133
Pax3	4.31149	3.25419	k.A	0.307296
Pax7	6.02518	4.33034	k.A	0.230929
Pax9	3.11454	2.22654	k.A	0.449128
Hoxa1	1.95581	1.56939	k.A	0.63719
Hoxa11	0.65502	0.73273	0.893945	1.36476
Hoxa13	2.68228	2.6408	k.A	0.378672
Hoxa3	1.48142	1.16681	1.26963	0.857034
Hoxa5	1.53278	1.23427	1.24185	0.810198
Hoxa6	1.53327	1.49125	1.02818	0.670579
Hoxa7	1.70273	1.43617	1.1856	0.696294
Hoxb2	0.687707	0.730097	0.941939	1.36968
Hoxb5	1.42948	1.52262	0.938825	0.656761
Hoxb7	0.627256	0.737711	0.850274	1.35554
Hoxc5	1.6034	1.28295	1.24977	0.779451
Hoxc6	1.76306	1.45112	1.21496	0.689124
Hoxc8	1.69076	1.52928	1.10559	0.653902
Hoxc9	1.48095	1.47849	1.00166	0.676367
Hoxd13	2.33385	1.88958	k.A	0.529218
Ren1	3.79387	4.72932	k.A	0.211447
Angpt2	1.67163	1.72686	0.968015	0.579086
Agtr2	1.5853	1.5178	1.04447	0.658849
Lama1	0.680303	0.975549	0.697355	1.02506
Lama3	3.58577	2.77034	1.29434	0.360966
Lama5	1.89802	1.78174	1.06526	0.56125
Lamb2	1.48666	1.51464	0.981525	0.660221
Lamb3	2.24396	3.55532	k.A	0.281269
Lamc2	0.676658	0.809768	0.835619	1.23492
Lamc3	2.18086	1.69729	1.2849	0.589174
Itga10	1.33001	1.53415	0.866936	0.651826
Itga11	2.70723	3.34894	k.A	0.298602
Itga2b	1.54214	1.30058	1.18573	0.76889
Itga4	1.88134	1.47445	1.27595	0.678217
Itga5	2.10239	1.92347	1.09302	0.519894
Itga7	3.0451	2.49739	k.A	0.400418
Slit2	1.4847	1.2304	1.20668	0.812741
Slit3	1.88956	1.83676	1.02874	0.544437
Srgap1	1.66747	1.44148	1.15678	0.693734
Srgap3	1.86353	1.59366	1.16934	0.627485
Foxc1	1.41374	1.03638	1.36411	0.964897
Gpc1	1.50816	1.318	1.14428	0.758723
Gpc4	2.40307	2.16239	1.1113	0.46245
Spry4	1.97158	1.75456	1.12369	0.569945
Hspg2	2.24312	2.04541	1.09666	0.488899
Hspa5	0.509371	0.852888	0.597231	1.17249
Pdia3	0.54479	0.958003	0.568673	1.04384
Hsp90b1	0.594742	0.946329	0.628473	1.05671
Fn1	1.83175	1.63006	1.12373	0.613473
Nfkb2	1.54493	1.47455	1.04774	0.678175
Prkcb	1.95411	1.78811	1.09284	0.559249
Prkca	1.47314	1.25913	1.16997	0.794201
Prkcd	1.39211	1.40984	0.987426	0.709302
Prkcq	2.03128	1.61514	1.25765	0.619141
Podxl	1.60582	1.58998	1.00996	0.628939
Pdgfb	1.59462	1.40579	1.13432	0.711343
Dact3	1.44539	1.37043	1.0547	0.729698
Mesdc1	1.36535	1.42591	0.957527	0.701306
Pik3cd	1.37735	1.72406	0.798899	0.580025
Myl1	16.585	4.48518	3.69774	0.222956
Myl4	14.9051	3.48039	4.28261	0.287324
Mylpf	17.4971	3.63088	4.81897	0.275415
Aldh1a1	0.575003	0.590994	0.972942	1.69206
Aldh1a2	0.594898	0.648638	0.917149	1.54169
Rara	1.6806	1.60222	1.04892	0.624136
Rarg	1.43841	1.33515	1.07734	0.74898
	wt/homo	wt/hetero	hetero/homo	hetero/wt
acetylation
Aldh1a1	0.575003	0.590994	0.972942	1.69206
Cks2	0.521982	0.754986	0.691379	1.32453
Fbl	0.558137	1.13264	0.492776	0.882893
Gm10053	0.528199	1.06311	0.496844	0.940637
Gm10184	0.595543	0.755909	0.78785	1.32291
Gm11223	0.590555	0.749702	0.78772	1.33386
Gm11585	0.484767		0.685731
Gm11805	0.510149		0.705323
Gm11808	0.399989		0.529837
Gm12715	0.503524	1.00702	0.500012	0.993024
Gm13092	0.599413	0.725119	0.826641	1.37908
Gm14292	0.598004	0.69261	0.863405	1.44381
Gm16379	0.481723	0.633112	0.760881	1.5795
Gm4459	0.534905	0.804965	0.664508	1.24229
Gm4735	0.514629	0.587125	0.876523	1.70321
Gm5506	0.362239	0.60317	0.600558	1.65791
Gm5593	0.580322	0.655312	0.885565	1.52599
Gm6142	0.530436	0.733353	0.723303	1.3636
Gm9800	0.397753	0.644308	0.617333	1.55205
Hist1h2ab	0.589745	0.730209	0.807639	1.36947
Hist1h2be	0.565711	0.757195	0.747114	1.32066
Hist1h2bn	0.396162	0.760871	0.520669	1.31428
Hist1h3c	0.560101	0.699727	0.800456	1.42913
Hist1h4a	0.569089	0.613788	0.927176	1.62923
Hist1h4b	0.598262	0.721878	0.828757	1.38528
Hist1h4m	0.0752154		0.221099
Hist2h2ac	0.602985	0.800384	0.75337	1.2494
Hist2h3c2	0.586008	0.632878	0.92594	1.58008
Hspa5	0.509371	0.852888	0.597231	1.17249
Lars2	0.402845	12.4063	0.032471	0.0806043
Mif	0.535988	0.693314	0.77308	1.44235
Nefl	0.497742	1.57399	0.31623	0.635329
Pdia4	0.490309	0.819577	0.598246	1.22014
Pgam1	0.596215	0.695489	0.85726	1.43784
Ppa1	0.604478	0.74622	0.810054	1.34009
Rpl36	0.568853	0.799905	0.711151	1.25015
Rpn1	0.548609	0.858973	0.63868	1.16418
Rps25	0.595276	0.775569	0.767535	1.28938
	0.465954	0.803397	0.57998	1.24471
endoplasmic reticulum
Creld2	0.497287	0.910374	0.546245	1.09845
Derl3	0.178934		0.225317
Dnajb11	0.548434	0.891277	0.615335	1.12199
Dnajc3	0.602278	0.933718	0.645032	1.07099
Far2	0.442212	0.681309	0.649062	1.46776
Gm10177	0.391625		0.510952
Gm12396	0.516593		0.789141
Herpud1	0.600934	0.970756	0.619037	1.03012
Hsp90b1	0.594742	0.946329	0.628473	1.05671
Hspa5	0.509371	0.852888	0.597231	1.17249
Hyou1	0.588872	1.02944	0.572033	0.971405
Pdia3	0.54479	0.958003	0.568673	1.04384
Pdia4	0.490309	0.819577	0.598246	1.22014
Pdia6	0.545635	0.904479	0.603259	1.10561
Rpn1	0.548609	0.858973	0.63868	1.16418
Sdf2l1	0.379432	0.826214	0.459242	1.21034
embryonic organ development
Aldh1a1	0.575003	0.590994	0.972942	1.69206
Aldh1a2	0.594898	0.648638	0.917149	1.54169
Cited1	0.415997	0.564472	0.736967	1.77157
Fgf8	0.536691		0.832843
Gjb5	0.583602		0.82249
developmental proteins
Alpk3	5.08891	3.46442	1.46891	0.288649
Col19a1	9.86666	7.08461	1.39269	0.141151
Csrp3	10.7004	3.44645		0.290153
Dner	4.48534	3.06563	1.46311	0.326198
Irx4	4.54104	2.22568		0.449301
Myod1	11.114	3.89171	2.85582	0.256957
Myog	15.2506	3.76422	4.05147	0.26566
Obscn	4.9553	3.97319	1.24718	0.251687
Pax1	4.1432	3.88923		0.25712
Pax3	4.31149	3.25419		0.307296
Pax7	6.02518	4.33034		0.230929
Six1	6.04465	2.651	2.28014	0.377217
Srpk3	4.46942	4.00899	1.11485	0.24944
Tll1	5.29999	3.53859	1.49777	0.282598
Trp63	14.5829	3.77383	3.86421	0.264983
Unc45b	8.43087	3.85384	2.18765	0.259481
Wnt10b	6.54686	3.49011		0.286524
Wnt3	8.61105	3.02157		0.330954
Wnt7a	15.3672	2.83966		0.352155
Wnt7b	4.29868	2.30942	1.86137	0.43301
Zic1	8.61796	6.75196	1.27636	0.148105
Zic2	11.4149	6.4771		0.15439
Zic3	15.8128	9.92858		0.100719
Ablim3	6.44793	4.0975	1.57362	0.244051
Alpk3	5.08891	3.46442	1.46891	0.288649
Angptl1	5.94441	2.93302	2.02672	0.340946
Aspn	6.57989	2.69527	2.44127	0.37102
Bhlhe41	5.10265	2.32271		0.430532
Col17a1	7.22149	1.59602	4.52467	0.626557
Col19a1	9.86666	7.08461	1.39269	0.141151
Csrp3	10.7004	3.44645		0.290153
Dner	4.48534	3.06563	1.46311	0.326198
Fat2	6.64835	3.02934	2.19465	0.330105
Htra1	6.26008	11.0315		0.0906494
Igf1	4.02218	2.67493	1.50366	0.373842
Inhba	5.51065	3.78268		0.264363
Irx1	5.9935	2.63939		0.378876
Irx2	10.6088	3.91273	2.71136	0.255576
Irx4	4.54104	2.22568		0.449301
Kdm5d	51.9668	1.62041	32.0702	0.61713
Krt5	8.2976	3.52827	2.35175	0.283425
Ldb3	7.83349	4.85918	1.6121	0.205796
Lingo2	5.22145	2.51157		0.398157
Lmod3	12.5107	4.82743		0.20715
Mstn	9.06686	2.92969	3.09482	0.341333
Musk	8.80181	4.70982		0.212322
Myh3	11.3487	5.85691	1.93766	0.170738
Myh7	10.7012	6.14339	1.74191	0.162777
Myh8	10.3623	5.95431	1.74031	0.167945
Mylpf	17.4971	3.63088	4.81897	0.275415
Myo18b	4.55431	3.68504	1.23589	0.271368
Myod1	11.114	3.89171	2.85582	0.256957
Myog	15.2506	3.76422	4.05147	0.26566
Myom1	3.99399	3.34179	1.19517	0.299241
Myom2	6.37764	5.43158	1.17418	0.184109
Myom3	9.39548	6.07013	1.54782	0.164741
Obscn	4.9553	3.97319	1.24718	0.251687
Pax1	4.1432	3.88923		0.25712
Pax3	4.31149	3.25419		0.307296
Pax7	6.02518	4.33034		0.230929
Six1	6.04465	2.651	2.28014	0.377217
Srpk3	4.46942	4.00899	1.11485	0.24944
Synpo	5.80507	2.63804	2.20052	0.379069
Tbx15	8.99435	3.72304	2.41586	0.268598
Thbs4	4.39077	3.358	1.49777	0.297797
Tll1	5.29999	3.53859	5.04558	0.282598
Tnnc1	18.2723	3.62144	3.55424	0.276133
Tnnc2	15.6838	4.41269	2.09082	0.226619
Tnni1	6.27308	3.0003		0.3333
Tnni2	8.20579	3.48951		0.286573
Trp63	14.5829	3.77383	3.86421	0.264983
Unc45b	8.43087	3.85384	2.18765	0.259481
Wnt10b	6.54686	3.49011		0.286524
Wnt3	8.61105	3.02157		0.330954
Wnt7a	15.3672	2.83966		0.352155
Wnt7b	4.29868	2.30942	1.86137	0.43301
Zic1	8.61796	6.75196	1.27636	0.148105
Zic2	11.4149	6.4771		0.15439
Zic3	15.8128	9.92858		0.100719
Zic4	9.53647	6.49604		0.15394
calcium ion binding
Actn2	7.11164	4.02574	1.76654	0.248401
Atp2a1	5.90823	4.15561	1.42175	0.240638
Cacna1s	7.69605	5.77593	1.33243	0.173132
Calr	28.213	1.27658	22.1005	0.783343
Casq2	11.8959	4.90999	2.4228	0.203666
Cdh15	5.68186	4.53333	1.25335	0.220588
Dner	4.48534	3.06563	1.46311	0.326198
Dsc3	5.64805	4.83871		0.206667
Dsg3	11.2272	3.51677		0.284352
Fat2	6.64835	3.02934	2.19465	0.330105
Myl1	16.585	4.48518	3.69774	0.222956
Myl4	14.9051	3.48039	4.28261	0.287324
Mylpf	17.4971	3.63088	4.81897	0.275415
S100a8	15.4562	2.31147		0.432625
S100a9	13.8798	2.07377		0.482213
Thbs4	4.39077	3.358		0.297797
Tll1	5.29999	3.53859	1.49777	0.282598
Tnnc1	18.2723	3.62144	5.04558	0.276133
Tnnc2	15.6838	4.41269	3.55424	0.226619
Ttn	8.92624	5.43769	1.64155	0.183901

## Sheet: Supplemetnal Table 3
Calr Wt vs Homo > 2
Protein name	Accession Number	Ratio Calr +/+ vs Calr -/-
Endothelial differentiation-related factor 1 OS=Mus musculus GN=Edf1 PE=1 SV=1	EDF1_MOUSE	2.0017
RNA-binding protein 42 OS=Mus musculus GN=Rbm42 PE=1 SV=1	RBM42_MOUSE	2.0017
Coiled-coil domain-containing protein 9 OS=Mus musculus GN=Ccdc9 PE=2 SV=1	CCDC9_MOUSE	2.0017
PHD finger-like domain-containing protein 5A OS=Mus musculus GN=Phf5a PE=1 SV=1	PHF5A_MOUSE	2.0064
Programmed cell death protein 5 OS=Mus musculus GN=Pdcd5 PE=1 SV=3	PDCD5_MOUSE	2.0064
Small nuclear ribonucleoprotein G OS=Mus musculus GN=Snrpg PE=1 SV=1	RUXG_MOUSE	2.0064
U6 snRNA-associated Sm-like protein LSm6 OS=Mus musculus GN=Lsm6 PE=3 SV=1	LSM6_MOUSE	2.0064
Small acidic protein OS=Mus musculus GN=Smap PE=1 SV=1	SMAP_MOUSE	2.0064
Vesicle-associated membrane protein 3 OS=Mus musculus GN=Vamp3 PE=1 SV=1	VAMP3_MOUSE	2.0064
28S ribosomal protein S30, mitochondrial OS=Mus musculus GN=Mrps30 PE=2 SV=1	RT30_MOUSE	2.0064
Cysteine protease ATG4B OS=Mus musculus GN=Atg4b PE=2 SV=2	ATG4B_MOUSE	2.0064
Transcription factor E2-alpha OS=Mus musculus GN=Tcf3 PE=1 SV=2	TFE2_MOUSE	2.0064
U3 small nucleolar ribonucleoprotein protein MPP10 OS=Mus musculus GN=Mphosph10 PE=1 SV=2	MPP10_MOUSE	2.0111
Dystroglycan OS=Mus musculus GN=Dag1 PE=1 SV=4	DAG1_MOUSE	2.0111
Regulator of microtubule dynamics protein 1 OS=Mus musculus GN=Rmdn1 PE=1 SV=2	RMD1_MOUSE	2.0111
Phosphatidylinositol 5-phosphate 4-kinase type-2 gamma OS=Mus musculus GN=Pip4k2c PE=2 SV=1	PI42C_MOUSE	2.0111
Protein diaphanous homolog 1 OS=Mus musculus GN=Diaph1 PE=1 SV=1	DIAP1_MOUSE	2.0111
CCR4-NOT transcription complex subunit 2 OS=Mus musculus GN=Cnot2 PE=2 SV=2	CNOT2_MOUSE	2.0111
Glutathione S-transferase theta-2 OS=Mus musculus GN=Gstt2 PE=2 SV=4	GSTT2_MOUSE	2.01633
26S proteasome non-ATPase regulatory subunit 10 OS=Mus musculus GN=Psmd10 PE=1 SV=3	PSD10_MOUSE	2.01928
Cytochrome c oxidase subunit 2 OS=Mus musculus GN=Mtco2 PE=1 SV=1	COX2_MOUSE	2.02102
COMM domain-containing protein 3 OS=Mus musculus GN=Commd3 PE=2 SV=1	COMD3_MOUSE	2.02561
Tyrosine-protein kinase CSK OS=Mus musculus GN=Csk PE=1 SV=2	CSK_MOUSE	2.02597
Protein PRRC2A OS=Mus musculus GN=Prrc2a PE=1 SV=1	PRC2A_MOUSE	2.04471
Nuclear pore complex protein Nup107 OS=Mus musculus GN=Nup107 PE=2 SV=1	NU107_MOUSE	2.04471
Adenylate kinase 4, mitochondrial OS=Mus musculus GN=Ak4 PE=1 SV=1	KAD4_MOUSE	2.04595
Cytochrome c, somatic OS=Mus musculus GN=Cycs PE=1 SV=2	CYC_MOUSE	2.05089
NHL repeat-containing protein 2 OS=Mus musculus GN=Nhlrc2 PE=2 SV=1	NHLC2_MOUSE	2.05166
Splicing factor 3A subunit 2 OS=Mus musculus GN=Sf3a2 PE=1 SV=2	SF3A2_MOUSE	2.06688
Pachytene checkpoint protein 2 homolog OS=Mus musculus GN=Trip13 PE=2 SV=1	PCH2_MOUSE	2.06812
Small nuclear ribonucleoprotein-associated protein B OS=Mus musculus GN=Snrpb PE=1 SV=1	RSMB_MOUSE	2.07019
Proteasome subunit alpha type-5 OS=Mus musculus GN=Psma5 PE=1 SV=1	PSA5_MOUSE	2.08018
U4/U6.U5 small nuclear ribonucleoprotein 27 kDa protein OS=Mus musculus GN=Snrnp27 PE=2 SV=1	SNR27_MOUSE	2.0938
Peptidyl-prolyl cis-trans isomerase A OS=Mus musculus GN=Ppia PE=1 SV=2	PPIA_MOUSE	2.09635
60S ribosomal protein L4 OS=Mus musculus GN=Rpl4 PE=1 SV=3	RL4_MOUSE	2.09922
Cluster of Homeobox protein Meis1 OS=Mus musculus GN=Meis1 PE=1 SV=1 (MEIS1_MOUSE)	MEIS1_MOUSE	2.11262
Isoamyl acetate-hydrolyzing esterase 1 homolog OS=Mus musculus GN=Iah1 PE=1 SV=1	IAH1_MOUSE	2.1158
Cluster of Alpha-1-antitrypsin 1-1 OS=Mus musculus GN=Serpina1a PE=1 SV=4 (A1AT1_MOUSE)	A1AT1_MOUSE	2.11602
Calbindin OS=Mus musculus GN=Calb1 PE=1 SV=2	CALB1_MOUSE	2.11764
Ras-related protein Ral-B OS=Mus musculus GN=Ralb PE=2 SV=1	RALB_MOUSE	2.13325
ES1 protein homolog, mitochondrial OS=Mus musculus GN=D10Jhu81e PE=1 SV=1	ES1_MOUSE	2.14359
Destrin OS=Mus musculus GN=Dstn PE=1 SV=3	DEST_MOUSE	2.15217
Alanyl-tRNA editing protein Aarsd1 OS=Mus musculus GN=Aarsd1 PE=1 SV=2	AASD1_MOUSE	2.15308
Translocon-associated protein subunit delta OS=Mus musculus GN=Ssr4 PE=2 SV=1	SSRD_MOUSE	2.15949
Selenoprotein H OS=Mus musculus GN=Selh PE=2 SV=2	SELH_MOUSE	2.16183
Splicing factor 1 OS=Mus musculus GN=Sf1 PE=1 SV=6	SF01_MOUSE	2.16611
Transcription elongation factor B polypeptide 1 OS=Mus musculus GN=Tceb1 PE=1 SV=1	ELOC_MOUSE	2.16655
Protein FAM168A OS=Mus musculus GN=Fam168a PE=2 SV=1	F168A_MOUSE	2.16655
Synapse-associated protein 1 OS=Mus musculus GN=Syap1 PE=1 SV=1	SYAP1_MOUSE	2.16942
Acylphosphatase-1 OS=Mus musculus GN=Acyp1 PE=2 SV=2	ACYP1_MOUSE	2.17125
Nucleoside diphosphate kinase 3 OS=Mus musculus GN=Nme3 PE=2 SV=3	NDK3_MOUSE	2.17125
Zinc finger Ran-binding domain-containing protein 2 OS=Mus musculus GN=Zranb2 PE=1 SV=2	ZRAB2_MOUSE	2.17125
EGF-containing fibulin-like extracellular matrix protein 2 OS=Mus musculus GN=Efemp2 PE=2 SV=1	FBLN4_MOUSE	2.17125
Splicing factor 3B subunit 5 OS=Mus musculus GN=Sf3b5 PE=2 SV=1	SF3B5_MOUSE	2.17125
Costars family protein ABRACL OS=Mus musculus GN=Abracl PE=3 SV=1	ABRAL_MOUSE	2.17125
Insulin-like growth factor-binding protein 7 OS=Mus musculus GN=Igfbp7 PE=2 SV=3	IBP7_MOUSE	2.17278
Thioredoxin OS=Mus musculus GN=Txn PE=1 SV=3	THIO_MOUSE	2.17367
Ras-related protein Rab-9A OS=Mus musculus GN=Rab9a PE=1 SV=1	RAB9A_MOUSE	2.17378
60S ribosomal protein L22-like 1 OS=Mus musculus GN=Rpl22l1 PE=1 SV=1	RL22L_MOUSE	2.17595
Protein S100-A10 OS=Mus musculus GN=S100a10 PE=1 SV=2	S10AA_MOUSE	2.17595
Astrocytic phosphoprotein PEA-15 OS=Mus musculus GN=Pea15 PE=1 SV=1	PEA15_MOUSE	2.17595
Beta-mannosidase OS=Mus musculus GN=Manba PE=2 SV=1	MANBA_MOUSE	2.17595
Protein DPCD OS=Mus musculus GN=Dpcd PE=2 SV=1	DPCD_MOUSE	2.17595
Ras-related protein R-Ras OS=Mus musculus GN=Rras PE=2 SV=1	RRAS_MOUSE	2.17595
Active regulator of SIRT1 OS=Mus musculus GN=Rps19bp1 PE=1 SV=1	AROS_MOUSE	2.18065
Glutathione S-transferase Mu 5 OS=Mus musculus GN=Gstm5 PE=1 SV=1	GSTM5_MOUSE	2.19028
KN motif and ankyrin repeat domain-containing protein 2 OS=Mus musculus GN=Kank2 PE=1 SV=1	KANK2_MOUSE	2.19075
H/ACA ribonucleoprotein complex subunit 1 OS=Mus musculus GN=Gar1 PE=2 SV=1	GAR1_MOUSE	2.19838
Hepatocyte growth factor-regulated tyrosine kinase substrate OS=Mus musculus GN=Hgs PE=1 SV=2	HGS_MOUSE	2.19863
26S protease regulatory subunit 6B OS=Mus musculus GN=Psmc4 PE=1 SV=2	PRS6B_MOUSE	2.20018
NADH dehydrogenase [ubiquinone] iron-sulfur protein 3, mitochondrial OS=Mus musculus GN=Ndufs3 PE=1 SV=2	NDUS3_MOUSE	2.20483
Ribose-5-phosphate isomerase OS=Mus musculus GN=Rpia PE=2 SV=2	RPIA_MOUSE	2.20543
60S ribosomal protein L27a OS=Mus musculus GN=Rpl27a PE=2 SV=5	RL27A_MOUSE	2.21577
28 kDa heat- and acid-stable phosphoprotein OS=Mus musculus GN=Pdap1 PE=1 SV=1	HAP28_MOUSE	2.22001
Cluster of Glutathione S-transferase Mu 1 OS=Mus musculus GN=Gstm1 PE=1 SV=2 (GSTM1_MOUSE)	GSTM1_MOUSE	2.22393
Enoyl-CoA hydratase, mitochondrial OS=Mus musculus GN=Echs1 PE=1 SV=1	ECHM_MOUSE	2.22464
Mitochondrial peptide methionine sulfoxide reductase OS=Mus musculus GN=Msra PE=1 SV=1	MSRA_MOUSE	2.22989
Protein DEK OS=Mus musculus GN=Dek PE=1 SV=1	DEK_MOUSE	2.23134
Alpha-ketoglutarate-dependent dioxygenase FTO OS=Mus musculus GN=Fto PE=1 SV=1	FTO_MOUSE	2.24498
Cleavage and polyadenylation specificity factor subunit 7 OS=Mus musculus GN=Cpsf7 PE=1 SV=2	CPSF7_MOUSE	2.24508
60S ribosomal protein L10a OS=Mus musculus GN=Rpl10a PE=1 SV=3	RL10A_MOUSE	2.24571
Ena/VASP-like protein OS=Mus musculus GN=Evl PE=1 SV=2	EVL_MOUSE	2.24714
DNA polymerase alpha subunit B OS=Mus musculus GN=Pola2 PE=1 SV=2	DPOA2_MOUSE	2.24791
Ubiquitin-like protein 7 OS=Mus musculus GN=Ubl7 PE=1 SV=2	UBL7_MOUSE	2.25243
POU domain, class 2, transcription factor 1 OS=Mus musculus GN=Pou2f1 PE=2 SV=3	PO2F1_MOUSE	2.25243
Histone H4 OS=Mus musculus GN=Hist1h4a PE=1 SV=2	H4_MOUSE	2.25323
Inter-alpha-trypsin inhibitor heavy chain H2 OS=Mus musculus GN=Itih2 PE=1 SV=1	ITIH2_MOUSE	2.26951
Nucleoside diphosphate kinase B OS=Mus musculus GN=Nme2 PE=1 SV=1	NDKB_MOUSE	2.27276
Cysteine-rich with EGF-like domain protein 2 OS=Mus musculus GN=Creld2 PE=2 SV=1	CREL2_MOUSE	2.28471
Nucleolar RNA helicase 2 OS=Mus musculus GN=Ddx21 PE=1 SV=3	DDX21_MOUSE	2.28708
Disabled homolog 2 OS=Mus musculus GN=Dab2 PE=1 SV=2	DAB2_MOUSE	2.28916
Nucleoplasmin-3 OS=Mus musculus GN=Npm3 PE=2 SV=3	NPM3_MOUSE	2.30029
Legumain OS=Mus musculus GN=Lgmn PE=1 SV=1	LGMN_MOUSE	2.3153
Procollagen-lysine,2-oxoglutarate 5-dioxygenase 3 OS=Mus musculus GN=Plod3 PE=1 SV=1	PLOD3_MOUSE	2.32157
RNA-binding protein with serine-rich domain 1 OS=Mus musculus GN=Rnps1 PE=2 SV=1	RNPS1_MOUSE	2.32249
Rab-like protein 6 OS=Mus musculus GN=Rabl6 PE=1 SV=2	RABL6_MOUSE	2.32249
THUMP domain-containing protein 1 OS=Mus musculus GN=Thumpd1 PE=1 SV=1	THUM1_MOUSE	2.32308
Phosphate carrier protein, mitochondrial OS=Mus musculus GN=Slc25a3 PE=1 SV=1	MPCP_MOUSE	2.33191
Non-specific lipid-transfer protein OS=Mus musculus GN=Scp2 PE=1 SV=3	NLTP_MOUSE	2.3361
High mobility group protein HMG-I/HMG-Y OS=Mus musculus GN=Hmga1 PE=1 SV=4	HMGA1_MOUSE	2.3361
PDZ domain-containing protein 11 OS=Mus musculus GN=Pdzd11 PE=1 SV=1	PDZ11_MOUSE	2.3361
60S ribosomal protein L36 OS=Mus musculus GN=Rpl36 PE=2 SV=2	RL36_MOUSE	2.3408
ER membrane protein complex subunit 1 OS=Mus musculus GN=Emc1 PE=1 SV=1	EMC1_MOUSE	2.3408
39S ribosomal protein L20, mitochondrial OS=Mus musculus GN=Mrpl20 PE=1 SV=1	RM20_MOUSE	2.3408
tRNA (guanine(37)-N1)-methyltransferase OS=Mus musculus GN=Trmt5 PE=2 SV=1	TRM5_MOUSE	2.3408
Cluster of Small ubiquitin-related modifier 2 OS=Mus musculus GN=Sumo2 PE=1 SV=1 (SUMO2_MOUSE)	SUMO2_MOUSE	2.34142
Barrier-to-autointegration factor OS=Mus musculus GN=Banf1 PE=1 SV=1	BAF_MOUSE	2.3455
Cytochrome b-c1 complex subunit 8 OS=Mus musculus GN=Uqcrq PE=1 SV=3	QCR8_MOUSE	2.3502
Ras-related protein Rab-5B OS=Mus musculus GN=Rab5b PE=1 SV=1	RAB5B_MOUSE	2.35439
GDH/6PGL endoplasmic bifunctional protein OS=Mus musculus GN=H6pd PE=1 SV=2	G6PE_MOUSE	2.35499
Peflin OS=Mus musculus GN=Pef1 PE=2 SV=1	PEF1_MOUSE	2.36104
Protein-L-isoaspartate(D-aspartate) O-methyltransferase OS=Mus musculus GN=Pcmt1 PE=1 SV=3	PIMT_MOUSE	2.36924
Pre-mRNA-splicing factor SPF27 OS=Mus musculus GN=Bcas2 PE=2 SV=1	SPF27_MOUSE	2.3781
Ribosomal RNA small subunit methyltransferase NEP1 OS=Mus musculus GN=Emg1 PE=2 SV=1	NEP1_MOUSE	2.38045
3-hydroxyacyl-CoA dehydrogenase type-2 OS=Mus musculus GN=Hsd17b10 PE=1 SV=4	HCD2_MOUSE	2.38531
28S ribosomal protein S10, mitochondrial OS=Mus musculus GN=Mrps10 PE=2 SV=1	RT10_MOUSE	2.39749
Phosphomannomutase 2 OS=Mus musculus GN=Pmm2 PE=1 SV=1	PMM2_MOUSE	2.42271
Cysteine--tRNA ligase, cytoplasmic OS=Mus musculus GN=Cars PE=2 SV=2	SYCC_MOUSE	2.42368
GTP:AMP phosphotransferase AK3, mitochondrial OS=Mus musculus GN=Ak3 PE=1 SV=3	KAD3_MOUSE	2.43373
Procollagen-lysine,2-oxoglutarate 5-dioxygenase 1 OS=Mus musculus GN=Plod1 PE=1 SV=1	PLOD1_MOUSE	2.44395
Nucleoside diphosphate kinase A OS=Mus musculus GN=Nme1 PE=1 SV=1	NDKA_MOUSE	2.44918
Gamma-glutamyltranspeptidase 1 OS=Mus musculus GN=Ggt1 PE=1 SV=1	GGT1_MOUSE	2.44975
Splicing factor 3B subunit 4 OS=Mus musculus GN=Sf3b4 PE=2 SV=1	SF3B4_MOUSE	2.45202
Cluster of Ribosomal protein S6 kinase alpha-3 OS=Mus musculus GN=Rps6ka3 PE=1 SV=2 (KS6A3_MOUSE)	KS6A3_MOUSE	2.45659
Keratin, type I cytoskeletal 20 OS=Mus musculus GN=Krt20 PE=1 SV=1	K1C20_MOUSE	2.49254
COP9 signalosome complex subunit 2 OS=Mus musculus GN=Cops2 PE=1 SV=1	CSN2_MOUSE	2.49757
Ribosyldihydronicotinamide dehydrogenase [quinone] OS=Mus musculus GN=Nqo2 PE=2 SV=3	NQO2_MOUSE	2.50565
39S ribosomal protein L24, mitochondrial OS=Mus musculus GN=Mrpl24 PE=2 SV=1	RM24_MOUSE	2.50565
Bcl-2 homologous antagonist/killer OS=Mus musculus GN=Bak1 PE=1 SV=2	BAK_MOUSE	2.50565
Golgi-associated plant pathogenesis-related protein 1 OS=Mus musculus GN=Glipr2 PE=2 SV=3	GAPR1_MOUSE	2.50565
DNA-directed RNA polymerases I, II, and III subunit RPABC1 OS=Mus musculus GN=Polr2e PE=2 SV=1	RPAB1_MOUSE	2.50954
SH3 domain-binding glutamic acid-rich-like protein 3 OS=Mus musculus GN=Sh3bgrl3 PE=1 SV=1	SH3L3_MOUSE	2.51035
Lysosomal alpha-glucosidase OS=Mus musculus GN=Gaa PE=1 SV=2	LYAG_MOUSE	2.51035
28S ribosomal protein S28, mitochondrial OS=Mus musculus GN=Mrps28 PE=1 SV=1	RT28_MOUSE	2.51035
NEDD8 OS=Mus musculus GN=Nedd8 PE=1 SV=2	NEDD8_MOUSE	2.51505
NADH dehydrogenase [ubiquinone] flavoprotein 1, mitochondrial OS=Mus musculus GN=Ndufv1 PE=1 SV=1	NDUV1_MOUSE	2.5157
Peptidyl-prolyl cis-trans isomerase-like 1 OS=Mus musculus GN=Ppil1 PE=2 SV=1	PPIL1_MOUSE	2.51676
Keratin, type I cytoskeletal 18 OS=Mus musculus GN=Krt18 PE=1 SV=5	K1C18_MOUSE	2.51962
Persulfide dioxygenase ETHE1, mitochondrial OS=Mus musculus GN=Ethe1 PE=1 SV=2	ETHE1_MOUSE	2.52437
N-acetyltransferase 10 OS=Mus musculus GN=Nat10 PE=2 SV=1	NAT10_MOUSE	2.54047
N-acylneuraminate cytidylyltransferase OS=Mus musculus GN=Cmas PE=1 SV=2	NEUA_MOUSE	2.54047
Membrane-associated progesterone receptor component 1 OS=Mus musculus GN=Pgrmc1 PE=1 SV=4	PGRC1_MOUSE	2.5578
Profilin-1 OS=Mus musculus GN=Pfn1 PE=1 SV=2	PROF1_MOUSE	2.55943
WW domain-binding protein 2 OS=Mus musculus GN=Wbp2 PE=1 SV=1	WBP2_MOUSE	2.57421
Ras-related protein Rab-5A OS=Mus musculus GN=Rab5a PE=1 SV=1	RAB5A_MOUSE	2.59368
Bisphosphoglycerate mutase OS=Mus musculus GN=Bpgm PE=2 SV=2	PMGE_MOUSE	2.60416
BAG family molecular chaperone regulator 1 OS=Mus musculus GN=Bag1 PE=1 SV=3	BAG1_MOUSE	2.60645
Pleiotropic regulator 1 OS=Mus musculus GN=Plrg1 PE=2 SV=1	PLRG1_MOUSE	2.6094
Glia maturation factor beta OS=Mus musculus GN=Gmfb PE=1 SV=3	GMFB_MOUSE	2.61215
ATP-dependent Clp protease proteolytic subunit, mitochondrial OS=Mus musculus GN=Clpp PE=1 SV=1	CLPP_MOUSE	2.62286
MAGUK p55 subfamily member 6 OS=Mus musculus GN=Mpp6 PE=1 SV=1	MPP6_MOUSE	2.62976
Casein kinase II subunit beta OS=Mus musculus GN=Csnk2b PE=1 SV=1	CSK2B_MOUSE	2.63181
Thioredoxin domain-containing protein 12 OS=Mus musculus GN=Txndc12 PE=2 SV=1	TXD12_MOUSE	2.63603
Glutathione synthetase OS=Mus musculus GN=Gss PE=2 SV=1	GSHB_MOUSE	2.64177
Cluster of Dynein light chain 1, cytoplasmic OS=Mus musculus GN=Dynll1 PE=1 SV=1 (DYL1_MOUSE)	DYL1_MOUSE	2.67048
Protein S100-A11 OS=Mus musculus GN=S100a11 PE=1 SV=1	S10AB_MOUSE	2.6752
Small nuclear ribonucleoprotein E OS=Mus musculus GN=Snrpe PE=2 SV=1	RUXE_MOUSE	2.6752
Cystatin-B OS=Mus musculus GN=Cstb PE=1 SV=1	CYTB_MOUSE	2.6752
60S ribosomal protein L35 OS=Mus musculus GN=Rpl35 PE=2 SV=1	RL35_MOUSE	2.6752
Probable D-tyrosyl-tRNA(Tyr) deacylase 2 OS=Mus musculus GN=Dtd2 PE=2 SV=1	DTD2_MOUSE	2.6752
Single-stranded DNA-binding protein, mitochondrial OS=Mus musculus GN=Ssbp1 PE=1 SV=1	SSBP_MOUSE	2.6799
Ribonuclease UK114 OS=Mus musculus GN=Hrsp12 PE=1 SV=3	UK114_MOUSE	2.6799
Prefoldin subunit 6 OS=Mus musculus GN=Pfdn6 PE=2 SV=1	PFD6_MOUSE	2.6799
Pterin-4-alpha-carbinolamine dehydratase OS=Mus musculus GN=Pcbd1 PE=1 SV=2	PHS_MOUSE	2.6799
Thiamin pyrophosphokinase 1 OS=Mus musculus GN=Tpk1 PE=1 SV=1	TPK1_MOUSE	2.6799
Sjoegren syndrome/scleroderma autoantigen 1 homolog OS=Mus musculus GN=Sssca1 PE=2 SV=1	SSA27_MOUSE	2.6799
Cadherin-16 OS=Mus musculus GN=Cdh16 PE=2 SV=1	CAD16_MOUSE	2.6966
NFU1 iron-sulfur cluster scaffold homolog, mitochondrial OS=Mus musculus GN=Nfu1 PE=1 SV=2	NFU1_MOUSE	2.70081
Methylcrotonoyl-CoA carboxylase beta chain, mitochondrial OS=Mus musculus GN=Mccc2 PE=1 SV=1	MCCB_MOUSE	2.73282
Serine/arginine-rich splicing factor 9 OS=Mus musculus GN=Srsf9 PE=1 SV=1	SRSF9_MOUSE	2.77902
Rab-like protein 2A OS=Mus musculus GN=Rabl2 PE=1 SV=1	RBL2A_MOUSE	2.78613
Ras-related protein Rab-21 OS=Mus musculus GN=Rab21 PE=1 SV=4	RAB21_MOUSE	2.83502
Replication protein A 14 kDa subunit OS=Mus musculus GN=Rpa3 PE=2 SV=1	RFA3_MOUSE	2.83533
Neural Wiskott-Aldrich syndrome protein OS=Mus musculus GN=Wasl PE=1 SV=1	WASL_MOUSE	2.83862
U6 snRNA-associated Sm-like protein LSm3 OS=Mus musculus GN=Lsm3 PE=3 SV=2	LSM3_MOUSE	2.84003
Myotrophin OS=Mus musculus GN=Mtpn PE=1 SV=2	MTPN_MOUSE	2.84003
Eukaryotic translation initiation factor 1b OS=Mus musculus GN=Eif1b PE=2 SV=2	EIF1B_MOUSE	2.84003
Thioredoxin domain-containing protein 17 OS=Mus musculus GN=Txndc17 PE=1 SV=1	TXD17_MOUSE	2.84475
Huntingtin-interacting protein K OS=Mus musculus GN=Hypk PE=2 SV=2	HYPK_MOUSE	2.84475
Phosphorylated adapter RNA export protein OS=Mus musculus GN=Phax PE=1 SV=1	PHAX_MOUSE	2.8485
Protein BUD31 homolog OS=Mus musculus GN=Bud31 PE=2 SV=1	BUD31_MOUSE	2.84943
KDEL motif-containing protein 1 OS=Mus musculus GN=Kdelc1 PE=1 SV=1	KDEL1_MOUSE	2.85268
Maleylacetoacetate isomerase OS=Mus musculus GN=Gstz1 PE=1 SV=1	MAAI_MOUSE	2.85707
Cluster of Stathmin OS=Mus musculus GN=Stmn1 PE=1 SV=2 (STMN1_MOUSE)	STMN1_MOUSE	2.87914
Hypoxanthine-guanine phosphoribosyltransferase OS=Mus musculus GN=Hprt1 PE=1 SV=3	HPRT_MOUSE	2.89244
28S ribosomal protein S7, mitochondrial OS=Mus musculus GN=Mrps7 PE=2 SV=1	RT07_MOUSE	2.90049
NAD(P)H-hydrate epimerase OS=Mus musculus GN=Apoa1bp PE=1 SV=1	NNRE_MOUSE	2.90594
Sorting nexin-5 OS=Mus musculus GN=Snx5 PE=1 SV=1	SNX5_MOUSE	2.91227
Signal peptidase complex catalytic subunit SEC11A OS=Mus musculus GN=Sec11a PE=2 SV=1	SC11A_MOUSE	2.92129
Osteoclast-stimulating factor 1 OS=Mus musculus GN=Ostf1 PE=1 SV=2	OSTF1_MOUSE	2.96744
40S ribosomal protein S15a OS=Mus musculus GN=Rps15a PE=1 SV=2	RS15A_MOUSE	2.96943
Cleavage and polyadenylation specificity factor subunit 6 OS=Mus musculus GN=Cpsf6 PE=2 SV=1	CPSF6_MOUSE	2.99343
ATP synthase subunit g, mitochondrial OS=Mus musculus GN=Atp5l PE=1 SV=1	ATP5L_MOUSE	3.00488
Protein FAM107B OS=Mus musculus GN=Fam107b PE=1 SV=2	F107B_MOUSE	3.00488
U6 snRNA-associated Sm-like protein LSm8 OS=Mus musculus GN=Lsm8 PE=3 SV=3	LSM8_MOUSE	3.00958
Small nuclear ribonucleoprotein F OS=Mus musculus GN=Snrpf PE=2 SV=1	RUXF_MOUSE	3.00958
ATP synthase subunit delta, mitochondrial OS=Mus musculus GN=Atp5d PE=1 SV=1	ATPD_MOUSE	3.00958
Tyrosine-protein phosphatase non-receptor type 23 OS=Mus musculus GN=Ptpn23 PE=1 SV=2	PTN23_MOUSE	3.00958
40S ribosomal protein S16 OS=Mus musculus GN=Rps16 PE=2 SV=4	RS16_MOUSE	3.02913
Lysophospholipase-like protein 1 OS=Mus musculus GN=Lyplal1 PE=1 SV=3	LYPL1_MOUSE	3.05459
Cluster of DnaJ homolog subfamily B member 6 OS=Mus musculus GN=Dnajb6 PE=1 SV=4 (DNJB6_MOUSE)	DNJB6_MOUSE	3.06709
39S ribosomal protein L1, mitochondrial OS=Mus musculus GN=Mrpl1 PE=1 SV=2	RM01_MOUSE	3.10104
RNA-binding protein 12 OS=Mus musculus GN=Rbm12 PE=1 SV=3	RBM12_MOUSE	3.12202
Membrane-associated progesterone receptor component 2 OS=Mus musculus GN=Pgrmc2 PE=1 SV=2	PGRC2_MOUSE	3.13263
MOB-like protein phocein OS=Mus musculus GN=Mob4 PE=1 SV=1	PHOCN_MOUSE	3.13549
Ubiquinone biosynthesis protein COQ9, mitochondrial OS=Mus musculus GN=Coq9 PE=1 SV=1	COQ9_MOUSE	3.13549
High mobility group protein B3 OS=Mus musculus GN=Hmgb3 PE=2 SV=3	HMGB3_MOUSE	3.13969
Heat shock protein beta-1 OS=Mus musculus GN=Hspb1 PE=1 SV=3	HSPB1_MOUSE	3.14393
Ig kappa chain C region OS=Mus musculus PE=1 SV=1	IGKC_MOUSE	3.15276
Kinetochore protein Spc25 OS=Mus musculus GN=Spc25 PE=2 SV=1	SPC25_MOUSE	3.15276
Fatty acid-binding protein, heart OS=Mus musculus GN=Fabp3 PE=1 SV=5	FABPH_MOUSE	3.16975
NADH dehydrogenase [ubiquinone] 1 beta subcomplex subunit 4 OS=Mus musculus GN=Ndufb4 PE=1 SV=3	NDUB4_MOUSE	3.17443
Profilin-2 OS=Mus musculus GN=Pfn2 PE=1 SV=3	PROF2_MOUSE	3.17443
60S ribosomal protein L37a OS=Mus musculus GN=Rpl37a PE=2 SV=2	RL37A_MOUSE	3.17443
U6 snRNA-associated Sm-like protein LSm2 OS=Mus musculus GN=Lsm2 PE=3 SV=1	LSM2_MOUSE	3.17443
Multifunctional methyltransferase subunit TRM112-like protein OS=Mus musculus GN=Trmt112 PE=2 SV=1	TR112_MOUSE	3.17443
Histidine triad nucleotide-binding protein 2, mitochondrial OS=Mus musculus GN=Hint2 PE=1 SV=1	HINT2_MOUSE	3.17443
ADP-dependent glucokinase OS=Mus musculus GN=Adpgk PE=1 SV=2	ADPGK_MOUSE	3.17443
Nucleoside diphosphate kinase, mitochondrial OS=Mus musculus GN=Nme4 PE=1 SV=1	NDKM_MOUSE	3.17912
Glucose-induced degradation protein 8 homolog OS=Mus musculus GN=Gid8 PE=2 SV=1	GID8_MOUSE	3.18378
Ubiquitin carboxyl-terminal hydrolase isozyme L3 OS=Mus musculus GN=Uchl3 PE=1 SV=2	UCHL3_MOUSE	3.19306
Cluster of Transcription activator BRG1 OS=Mus musculus GN=Smarca4 PE=1 SV=1 (SMCA4_MOUSE)	SMCA4_MOUSE	3.24535
Cluster of 60S ribosomal protein L32 OS=Mus musculus GN=Rpl32 PE=1 SV=2 (RL32_MOUSE)	RL32_MOUSE	3.2599
Macrophage migration inhibitory factor OS=Mus musculus GN=Mif PE=1 SV=2	MIF_MOUSE	3.26278
DCN1-like protein 1 OS=Mus musculus GN=Dcun1d1 PE=2 SV=1	DCNL1_MOUSE	3.27643
40S ribosomal protein S20 OS=Mus musculus GN=Rps20 PE=1 SV=1	RS20_MOUSE	3.31691
Tumor protein D52 OS=Mus musculus GN=Tpd52 PE=1 SV=2	TPD52_MOUSE	3.3393
Peptidyl-prolyl cis-trans isomerase NIMA-interacting 1 OS=Mus musculus GN=Pin1 PE=1 SV=1	PIN1_MOUSE	3.34397
Exosome complex component RRP46 OS=Mus musculus GN=Exosc5 PE=1 SV=1	EXOS5_MOUSE	3.34397
40S ribosomal protein S28 OS=Mus musculus GN=Rps28 PE=2 SV=1	RS28_MOUSE	3.48682
Prefoldin subunit 2 OS=Mus musculus GN=Pfdn2 PE=2 SV=2	PFD2_MOUSE	3.5078
Dynactin subunit 2 OS=Mus musculus GN=Dctn2 PE=1 SV=3	DCTN2_MOUSE	3.51033
NADH dehydrogenase [ubiquinone] iron-sulfur protein 6, mitochondrial OS=Mus musculus GN=Ndufs6 PE=1 SV=2	NDUS6_MOUSE	3.51347
Procollagen galactosyltransferase 1 OS=Mus musculus GN=Colgalt1 PE=1 SV=2	GT251_MOUSE	3.52295
Cluster of Sorting nexin-6 OS=Mus musculus GN=Snx6 PE=1 SV=2 (SNX6_MOUSE)	SNX6_MOUSE	3.55818
Protein PBDC1 OS=Mus musculus GN=Pbdc1 PE=2 SV=1	PBDC1_MOUSE	3.67084
Histidine triad nucleotide-binding protein 1 OS=Mus musculus GN=Hint1 PE=1 SV=3	HINT1_MOUSE	3.67367
Acylpyruvase FAHD1, mitochondrial OS=Mus musculus GN=Fahd1 PE=1 SV=2	FAHD1_MOUSE	3.67367
Cleavage stimulation factor subunit 1 OS=Mus musculus GN=Cstf1 PE=2 SV=1	CSTF1_MOUSE	3.70273
Ras-related protein Ral-A OS=Mus musculus GN=Rala PE=1 SV=1	RALA_MOUSE	3.73887
Serine hydroxymethyltransferase, cytosolic OS=Mus musculus GN=Shmt1 PE=1 SV=3	GLYC_MOUSE	3.74445
RNA-binding protein with multiple splicing OS=Mus musculus GN=Rbpms PE=2 SV=2	RBPMS_MOUSE	3.81392
Integrin-linked protein kinase OS=Mus musculus GN=Ilk PE=1 SV=2	ILK_MOUSE	3.8385
Mitochondrial dicarboxylate carrier OS=Mus musculus GN=Slc25a10 PE=1 SV=2	DIC_MOUSE	3.8385
Enhancer of rudimentary homolog OS=Mus musculus GN=Erh PE=1 SV=1	ERH_MOUSE	3.84317
14 kDa phosphohistidine phosphatase OS=Mus musculus GN=Phpt1 PE=2 SV=1	PHP14_MOUSE	3.84317
NADH dehydrogenase [ubiquinone] 1 alpha subcomplex subunit 6 OS=Mus musculus GN=Ndufa6 PE=1 SV=1	NDUA6_MOUSE	3.848
Cluster of cAMP-dependent protein kinase type I-alpha regulatory subunit OS=Mus musculus GN=Prkar1a PE=1 SV=3 (KAP0_MOUSE)	KAP0_MOUSE	3.85232
Ubiquitin carboxyl-terminal hydrolase isozyme L1 OS=Mus musculus GN=Uchl1 PE=1 SV=1	UCHL1_MOUSE	3.85581
Ubiquitin-conjugating enzyme E2 L3 OS=Mus musculus GN=Ube2l3 PE=2 SV=1	UB2L3_MOUSE	3.86285
Synaptic vesicle membrane protein VAT-1 homolog OS=Mus musculus GN=Vat1 PE=1 SV=3	VAT1_MOUSE	3.89508
39S ribosomal protein L49, mitochondrial OS=Mus musculus GN=Mrpl49 PE=2 SV=1	RM49_MOUSE	4.00333
NudC domain-containing protein 3 OS=Mus musculus GN=Nudcd3 PE=2 SV=3	NUDC3_MOUSE	4.008
60S ribosomal protein L22 OS=Mus musculus GN=Rpl22 PE=1 SV=2	RL22_MOUSE	4.0175
NADH dehydrogenase [ubiquinone] 1 alpha subcomplex subunit 12 OS=Mus musculus GN=Ndufa12 PE=2 SV=2	NDUAC_MOUSE	4.0175
WW domain-binding protein 11 OS=Mus musculus GN=Wbp11 PE=1 SV=2	WBP11_MOUSE	4.10598
Hematological and neurological expressed 1 protein OS=Mus musculus GN=Hn1 PE=1 SV=3	HN1_MOUSE	4.12893
NEDD8-activating enzyme E1 catalytic subunit OS=Mus musculus GN=Uba3 PE=1 SV=2	UBA3_MOUSE	4.14459
GTP-binding protein Rheb OS=Mus musculus GN=Rheb PE=1 SV=1	RHEB_MOUSE	4.17767
Myeloid-derived growth factor OS=Mus musculus GN=Mydgf PE=1 SV=1	MYDGF_MOUSE	4.18233
High mobility group protein HMGI-C OS=Mus musculus GN=Hmga2 PE=1 SV=1	HMGA2_MOUSE	4.187
HD domain-containing protein 2 OS=Mus musculus GN=Hddc2 PE=2 SV=1	HDDC2_MOUSE	4.19464
NADH dehydrogenase [ubiquinone] iron-sulfur protein 4, mitochondrial OS=Mus musculus GN=Ndufs4 PE=1 SV=3	NDUS4_MOUSE	4.26346
NudC domain-containing protein 2 OS=Mus musculus GN=Nudcd2 PE=1 SV=1	NUDC2_MOUSE	4.3425
Prefoldin subunit 5 OS=Mus musculus GN=Pfdn5 PE=1 SV=1	PFD5_MOUSE	4.34717
40S ribosomal protein S27-like OS=Mus musculus GN=Rps27l PE=2 SV=3	RS27L_MOUSE	4.5025
Protein NipSnap homolog 1 OS=Mus musculus GN=Nipsnap1 PE=1 SV=1	NIPS1_MOUSE	4.56429
Ubiquitin-like protein 4A OS=Mus musculus GN=Ubl4a PE=2 SV=1	UBL4A_MOUSE	4.67683
Nuclear cap-binding protein subunit 2 OS=Mus musculus GN=Ncbp2 PE=1 SV=1	NCBP2_MOUSE	4.68633
40S ribosomal protein S26 OS=Mus musculus GN=Rps26 PE=2 SV=3	RS26_MOUSE	4.86392
Nuclear pore complex protein Nup54 OS=Mus musculus GN=Nup54 PE=1 SV=1	NUP54_MOUSE	4.8805
Coiled-coil domain-containing protein 25 OS=Mus musculus GN=Ccdc25 PE=1 SV=1	CCD25_MOUSE	4.93743
40S ribosomal protein S25 OS=Mus musculus GN=Rps25 PE=1 SV=1	RS25_MOUSE	4.96931
Cytochrome c oxidase subunit 5B, mitochondrial OS=Mus musculus GN=Cox5b PE=1 SV=1	COX5B_MOUSE	5.0065
DNA replication complex GINS protein PSF3 OS=Mus musculus GN=Gins3 PE=2 SV=1	PSF3_MOUSE	5.01117
Peptidyl-prolyl cis-trans isomerase FKBP1A OS=Mus musculus GN=Fkbp1a PE=1 SV=2	FKB1A_MOUSE	5.016
Ras-related protein Rab-33B OS=Mus musculus GN=Rab33b PE=1 SV=1	RB33B_MOUSE	5.11567
39S ribosomal protein L23, mitochondrial OS=Mus musculus GN=Mrpl23 PE=2 SV=1	RM23_MOUSE	5.17133
Splicing factor 3B subunit 6 OS=Mus musculus GN=Sf3b6 PE=1 SV=1	SF3B6_MOUSE	5.19017
Sorting nexin-3 OS=Mus musculus GN=Snx3 PE=1 SV=3	SNX3_MOUSE	5.21083
40S ribosomal protein S21 OS=Mus musculus GN=Rps21 PE=2 SV=1	RS21_MOUSE	5.34083
Actin-related protein 2/3 complex subunit 5 OS=Mus musculus GN=Arpc5 PE=2 SV=3	ARPC5_MOUSE	5.35983
Magnesium-dependent phosphatase 1 OS=Mus musculus GN=Mdp1 PE=1 SV=1	MGDP1_MOUSE	5.5105
ATP synthase subunit e, mitochondrial OS=Mus musculus GN=Atp5i PE=1 SV=2	ATP5I_MOUSE	5.51517
Calmodulin OS=Mus musculus GN=Calm1 PE=1 SV=2	CALM_MOUSE	5.51983
Coactosin-like protein OS=Mus musculus GN=Cotl1 PE=1 SV=3	COTL1_MOUSE	5.57431
40S ribosomal protein S18 OS=Mus musculus GN=Rps18 PE=1 SV=3	RS18_MOUSE	5.67531
SH3 domain-binding glutamic acid-rich-like protein OS=Mus musculus GN=Sh3bgrl PE=3 SV=1	SH3L1_MOUSE	5.6895
40S ribosomal protein S23 OS=Mus musculus GN=Rps23 PE=1 SV=3	RS23_MOUSE	5.71274
NHP2-like protein 1 OS=Mus musculus GN=Nhp2l1 PE=1 SV=4	NH2L1_MOUSE	5.8495
D-dopachrome decarboxylase OS=Mus musculus GN=Ddt PE=1 SV=3	DOPD_MOUSE	5.8495
Cytochrome c oxidase subunit 5A, mitochondrial OS=Mus musculus GN=Cox5a PE=1 SV=2	COX5A_MOUSE	5.859
NADH dehydrogenase [ubiquinone] 1 alpha subcomplex subunit 13 OS=Mus musculus GN=Ndufa13 PE=1 SV=3	NDUAD_MOUSE	6.00517
60S ribosomal protein L38 OS=Mus musculus GN=Rpl38 PE=2 SV=3	RL38_MOUSE	6.01917
NADH dehydrogenase [ubiquinone] 1 beta subcomplex subunit 5, mitochondrial OS=Mus musculus GN=Ndufb5 PE=1 SV=1	NDUB5_MOUSE	6.01917
28S ribosomal protein S34, mitochondrial OS=Mus musculus GN=Mrps34 PE=2 SV=1	RT34_MOUSE	6.01917
Myosin light chain 6B OS=Mus musculus GN=Myl6b PE=2 SV=1	MYL6B_MOUSE	6.01917
40S ribosomal protein S27 OS=Mus musculus GN=Rps27 PE=1 SV=3	RS27_MOUSE	6.18417
60S ribosomal protein L23 OS=Mus musculus GN=Rpl23 PE=1 SV=1	RL23_MOUSE	6.18867
Bis(5'-nucleosyl)-tetraphosphatase [asymmetrical] OS=Mus musculus GN=Nudt2 PE=1 SV=3	AP4A_MOUSE	6.18867
DNA-directed RNA polymerases I, II, and III subunit RPABC3 OS=Mus musculus GN=Polr2h PE=2 SV=3	RPAB3_MOUSE	6.18867
Rho GDP-dissociation inhibitor 2 OS=Mus musculus GN=Arhgdib PE=1 SV=3	GDIR2_MOUSE	6.19333
Cluster of AP-1 complex subunit mu-1 OS=Mus musculus GN=Ap1m1 PE=1 SV=3 (AP1M1_MOUSE)	AP1M1_MOUSE	6.28139
Myosin light polypeptide 6 OS=Mus musculus GN=Myl6 PE=1 SV=3	MYL6_MOUSE	6.31038
Cellular retinoic acid-binding protein 1 OS=Mus musculus GN=Crabp1 PE=1 SV=2	RABP1_MOUSE	6.349
Activated RNA polymerase II transcriptional coactivator p15 OS=Mus musculus GN=Sub1 PE=1 SV=3	TCP4_MOUSE	6.44602
Craniofacial development protein 1 OS=Mus musculus GN=Cfdp1 PE=1 SV=1	CFDP1_MOUSE	6.52308
Cytochrome c oxidase subunit 6B1 OS=Mus musculus GN=Cox6b1 PE=1 SV=2	CX6B1_MOUSE	6.52317
Transthyretin OS=Mus musculus GN=Ttr PE=1 SV=1	TTHY_MOUSE	6.52783
Transcription elongation factor B polypeptide 2 OS=Mus musculus GN=Tceb2 PE=1 SV=1	ELOB_MOUSE	6.68333
Galectin-1 OS=Mus musculus GN=Lgals1 PE=1 SV=3	LEG1_MOUSE	6.69733
SUMO-conjugating enzyme UBC9 OS=Mus musculus GN=Ube2i PE=1 SV=1	UBC9_MOUSE	6.77167
Protein NipSnap homolog 2 OS=Mus musculus GN=Gbas PE=2 SV=1	NIPS2_MOUSE	6.84911
Valacyclovir hydrolase OS=Mus musculus GN=Bphl PE=1 SV=1	BPHL_MOUSE	6.85283
Metaxin-2 OS=Mus musculus GN=Mtx2 PE=1 SV=1	MTX2_MOUSE	6.98065
NADH dehydrogenase [ubiquinone] 1 beta subcomplex subunit 7 OS=Mus musculus GN=Ndufb7 PE=1 SV=3	NDUB7_MOUSE	7.1825
Fatty acid-binding protein, epidermal OS=Mus musculus GN=Fabp5 PE=1 SV=3	FABP5_MOUSE	7.35217
Low molecular weight phosphotyrosine protein phosphatase OS=Mus musculus GN=Acp1 PE=1 SV=3	PPAC_MOUSE	7.35683
Small nuclear ribonucleoprotein Sm D3 OS=Mus musculus GN=Snrpd3 PE=1 SV=1	SMD3_MOUSE	7.35683
Cytochrome b-c1 complex subunit 7 OS=Mus musculus GN=Uqcrb PE=1 SV=3	QCR7_MOUSE	7.68183
Mitochondrial fission 1 protein OS=Mus musculus GN=Fis1 PE=1 SV=1	FIS1_MOUSE	8.01617
Cytochrome c oxidase subunit NDUFA4 OS=Mus musculus GN=Ndufa4 PE=1 SV=2	NDUA4_MOUSE	8.1905
Protein mago nashi homolog 2 OS=Mus musculus GN=Magohb PE=2 SV=1	MGN2_MOUSE	8.32489
Retinol-binding protein 1 OS=Mus musculus GN=Rbp1 PE=2 SV=2	RET1_MOUSE	8.35533
60S ribosomal protein L27 OS=Mus musculus GN=Rpl27 PE=1 SV=2	RL27_MOUSE	8.36467
Desmoplakin OS=Mus musculus GN=Dsp PE=1 SV=1	DESP_MOUSE	8.539
40S ribosomal protein S14 OS=Mus musculus GN=Rps14 PE=2 SV=3	RS14_MOUSE	8.69008
40S ribosomal protein S12 OS=Mus musculus GN=Rps12 PE=1 SV=2	RS12_MOUSE	8.85917
60S ribosomal protein L30 OS=Mus musculus GN=Rpl30 PE=2 SV=2	RL30_MOUSE	9.19833
Cluster of Ubiquitin-conjugating enzyme E2 variant 1 OS=Mus musculus GN=Ube2v1 PE=1 SV=1 (UB2V1_MOUSE)	UB2V1_MOUSE	9.35367
Tubulin-specific chaperone A OS=Mus musculus GN=Tbca PE=2 SV=3	TBCA_MOUSE	9.6975
Ubiquitin-conjugating enzyme E2 N OS=Mus musculus GN=Ube2n PE=1 SV=1	UBE2N_MOUSE	9.93734
Fatty acid-binding protein, adipocyte OS=Mus musculus GN=Fabp4 PE=1 SV=3	FABP4_MOUSE	10.0413
40S ribosomal protein S13 OS=Mus musculus GN=Rps13 PE=1 SV=2	RS13_MOUSE	10.2523
60S acidic ribosomal protein P2 OS=Mus musculus GN=Rplp2 PE=1 SV=3	RLA2_MOUSE	10.3665
60S ribosomal protein L31 OS=Mus musculus GN=Rpl31 PE=1 SV=1	RL31_MOUSE	10.3757
Cytochrome b5 OS=Mus musculus GN=Cyb5a PE=1 SV=2	CYB5_MOUSE	10.5453
10 kDa heat shock protein, mitochondrial OS=Mus musculus GN=Hspe1 PE=1 SV=2	CH10_MOUSE	10.6962
40S ribosomal protein S24 OS=Mus musculus GN=Rps24 PE=2 SV=1	RS24_MOUSE	10.8657
Prothymosin alpha OS=Mus musculus GN=Ptma PE=1 SV=2	PTMA_MOUSE	11.8925
Small nuclear ribonucleoprotein Sm D2 OS=Mus musculus GN=Snrpd2 PE=2 SV=1	SMD2_MOUSE	12.3728
40S ribosomal protein S15 OS=Mus musculus GN=Rps15 PE=2 SV=2	RS15_MOUSE	12.3728
Peroxiredoxin-5, mitochondrial OS=Mus musculus GN=Prdx5 PE=1 SV=2	PRDX5_MOUSE	13.5268
Cytochrome c oxidase subunit 4 isoform 1, mitochondrial OS=Mus musculus GN=Cox4i1 PE=1 SV=2	COX41_MOUSE	13.6917
Superoxide dismutase [Cu-Zn] OS=Mus musculus GN=Sod1 PE=1 SV=2	SODC_MOUSE	14.869
RNA-binding protein 3 OS=Mus musculus GN=Rbm3 PE=2 SV=1	RBM3_MOUSE	15.1245
40S ribosomal protein S19 OS=Mus musculus GN=Rps19 PE=1 SV=3	RS19_MOUSE	16.7105
40S ribosomal protein S17 OS=Mus musculus GN=Rps17 PE=1 SV=2	RS17_MOUSE	21.8897
Calreticulin OS=Mus musculus GN=Calr PE=1 SV=1	CALR_MOUSE	80.6027

## Sheet: Supplemental Table 4
Calr Wt vs Homo < 0.5
Protein name	Accession Number	Ratio Calr+/+ vs Calr-/-
Succinyl-CoA ligase [ADP-forming] subunit beta, mitochondrial OS=Mus musculus GN=Sucla2 PE=1 SV=2	SUCB1_MOUSE	0.094207
Inactive tyrosine-protein kinase 7 OS=Mus musculus GN=Ptk7 PE=1 SV=1	PTK7_MOUSE	0.14457
Apolipoprotein A-IV OS=Mus musculus GN=Apoa4 PE=1 SV=3	APOA4_MOUSE	0.159515
Dual specificity mitogen-activated protein kinase kinase 1 OS=Mus musculus GN=Map2k1 PE=1 SV=2	MP2K1_MOUSE	0.168299
28S ribosomal protein S27, mitochondrial OS=Mus musculus GN=Mrps27 PE=2 SV=2	RT27_MOUSE	0.184735
Medium-chain specific acyl-CoA dehydrogenase, mitochondrial OS=Mus musculus GN=Acadm PE=1 SV=1	ACADM_MOUSE	0.186435
26S proteasome non-ATPase regulatory subunit 6 OS=Mus musculus GN=Psmd6 PE=1 SV=1	PSMD6_MOUSE	0.189417
Glutamyl aminopeptidase OS=Mus musculus GN=Enpep PE=1 SV=1	AMPE_MOUSE	0.191881
Prolyl 4-hydroxylase subunit alpha-2 OS=Mus musculus GN=P4ha2 PE=1 SV=1	P4HA2_MOUSE	0.197053
Mitochondrial import inner membrane translocase subunit TIM44 OS=Mus musculus GN=Timm44 PE=1 SV=2	TIM44_MOUSE	0.198117
Aminoacylase-1 OS=Mus musculus GN=Acy1 PE=1 SV=1	ACY1_MOUSE	0.202222
Pyridoxal phosphate phosphatase OS=Mus musculus GN=Pdxp PE=1 SV=1	PLPP_MOUSE	0.204546
Cytochrome b-c1 complex subunit 2, mitochondrial OS=Mus musculus GN=Uqcrc2 PE=1 SV=1	QCR2_MOUSE	0.204808
DNA-directed RNA polymerases I and III subunit RPAC1 OS=Mus musculus GN=Polr1c PE=1 SV=3	RPAC1_MOUSE	0.206768
Nuclear inhibitor of protein phosphatase 1 OS=Mus musculus GN=Ppp1r8 PE=1 SV=1	PP1R8_MOUSE	0.209312
Core histone macro-H2A.2 OS=Mus musculus GN=H2afy2 PE=1 SV=3	H2AW_MOUSE	0.210333
Kinectin OS=Mus musculus GN=Ktn1 PE=2 SV=1	KTN1_MOUSE	0.21837
Kinesin-like protein KIF15 OS=Mus musculus GN=Kif15 PE=1 SV=1	KIF15_MOUSE	0.23477
Collagen alpha-1(XII) chain OS=Mus musculus GN=Col12a1 PE=2 SV=3	COCA1_MOUSE	0.236856
Cystathionine gamma-lyase OS=Mus musculus GN=Cth PE=1 SV=1	CGL_MOUSE	0.242365
DNA repair protein RAD50 OS=Mus musculus GN=Rad50 PE=1 SV=1	RAD50_MOUSE	0.245871
Stromal cell-derived factor 2-like protein 1 OS=Mus musculus GN=Sdf2l1 PE=2 SV=2	SDF2L_MOUSE	0.248306
Plexin-B2 OS=Mus musculus GN=Plxnb2 PE=1 SV=1	PLXB2_MOUSE	0.257895
DNA polymerase delta catalytic subunit OS=Mus musculus GN=Pold1 PE=1 SV=2	DPOD1_MOUSE	0.261637
Activity-dependent neuroprotector homeobox protein OS=Mus musculus GN=Adnp PE=1 SV=1	ADNP_MOUSE	0.273424
1-phosphatidylinositol 4,5-bisphosphate phosphodiesterase gamma-1 OS=Mus musculus GN=Plcg1 PE=1 SV=2	PLCG1_MOUSE	0.283447
Methionine aminopeptidase 1 OS=Mus musculus GN=Metap1 PE=2 SV=1	MAP11_MOUSE	0.284174
Peroxidasin homolog OS=Mus musculus GN=Pxdn PE=2 SV=2	PXDN_MOUSE	0.294113
Histone-lysine N-methyltransferase EHMT1 OS=Mus musculus GN=Ehmt1 PE=1 SV=2	EHMT1_MOUSE	0.302376
La-related protein 4B OS=Mus musculus GN=Larp4b PE=1 SV=2	LAR4B_MOUSE	0.315032
Nardilysin OS=Mus musculus GN=Nrd1 PE=1 SV=1	NRDC_MOUSE	0.31686
Cluster of Keratin, type I cuticular Ha5 OS=Mus musculus GN=Krt35 PE=2 SV=1 (KRT35_MOUSE)	KRT35_MOUSE	0.31686
Collagen alpha-2(VI) chain OS=Mus musculus GN=Col6a2 PE=2 SV=3	CO6A2_MOUSE	0.317482
High mobility group protein 20A OS=Mus musculus GN=Hmg20a PE=2 SV=1	HM20A_MOUSE	0.31812
ATP-binding cassette sub-family F member 3 OS=Mus musculus GN=Abcf3 PE=1 SV=1	ABCF3_MOUSE	0.31812
Glutamine--fructose-6-phosphate aminotransferase [isomerizing] 1 OS=Mus musculus GN=Gfpt1 PE=1 SV=3	GFPT1_MOUSE	0.319601
Hexokinase-2 OS=Mus musculus GN=Hk2 PE=2 SV=1	HXK2_MOUSE	0.322165
CGG triplet repeat-binding protein 1 OS=Mus musculus GN=Cggbp1 PE=2 SV=1	CGBP1_MOUSE	0.327857
Golgi apparatus protein 1 OS=Mus musculus GN=Glg1 PE=1 SV=1	GSLG1_MOUSE	0.329339
RNA 3'-terminal phosphate cyclase OS=Mus musculus GN=RtcA PE=2 SV=2	RTCA_MOUSE	0.331492
PDZ and LIM domain protein 4 OS=Mus musculus GN=Pdlim4 PE=1 SV=3	PDLI4_MOUSE	0.33226
Protein phosphatase methylesterase 1 OS=Mus musculus GN=Ppme1 PE=1 SV=5	PPME1_MOUSE	0.332538
Uncharacterized protein C1orf198 homolog OS=Mus musculus PE=2 SV=1	CA198_MOUSE	0.333187
Deoxynucleoside triphosphate triphosphohydrolase SAMHD1 OS=Mus musculus GN=Samhd1 PE=1 SV=2	SAMH1_MOUSE	0.334592
UPF0586 protein C9orf41 homolog OS=Mus musculus PE=2 SV=1	CI041_MOUSE	0.335997
Porphobilinogen deaminase OS=Mus musculus GN=Hmbs PE=1 SV=2	HEM3_MOUSE	0.336106
Structural maintenance of chromosomes protein 1A OS=Mus musculus GN=Smc1a PE=1 SV=4	SMC1A_MOUSE	0.338971
General transcription factor IIE subunit 2 OS=Mus musculus GN=Gtf2e2 PE=1 SV=2	T2EB_MOUSE	0.343376
Obscurin-like protein 1 OS=Mus musculus GN=Obsl1 PE=2 SV=1	OBSL1_MOUSE	0.344972
Cluster of Acyl-coenzyme A thioesterase 1 OS=Mus musculus GN=Acot1 PE=1 SV=1 (ACOT1_MOUSE)	ACOT1_MOUSE	0.347827
7-methylguanosine phosphate-specific 5'-nucleotidase OS=Mus musculus GN=Nt5c3b PE=2 SV=3	5NT3B_MOUSE	0.351481
Developmentally-regulated GTP-binding protein 1 OS=Mus musculus GN=Drg1 PE=1 SV=1	DRG1_MOUSE	0.352784
Arsenite methyltransferase OS=Mus musculus GN=As3mt PE=2 SV=2	AS3MT_MOUSE	0.353814
Selenide, water dikinase 1 OS=Mus musculus GN=Sephs1 PE=2 SV=1	SPS1_MOUSE	0.354804
Nuclear valosin-containing protein-like OS=Mus musculus GN=Nvl PE=1 SV=1	NVL_MOUSE	0.356001
Decorin OS=Mus musculus GN=Dcn PE=2 SV=1	PGS2_MOUSE	0.35827
TBC1 domain family member 17 OS=Mus musculus GN=Tbc1d17 PE=2 SV=2	TBC17_MOUSE	0.359204
CCR4-NOT transcription complex subunit 8 OS=Mus musculus GN=Cnot8 PE=2 SV=1	CNOT8_MOUSE	0.360687
Leucine zipper protein 1 OS=Mus musculus GN=Luzp1 PE=1 SV=2	LUZP1_MOUSE	0.360828
Ketosamine-3-kinase OS=Mus musculus GN=Fn3krp PE=2 SV=2	KT3K_MOUSE	0.362311
Protein scribble homolog OS=Mus musculus GN=Scrib PE=1 SV=2	SCRIB_MOUSE	0.362311
Sterol-4-alpha-carboxylate 3-dehydrogenase, decarboxylating OS=Mus musculus GN=Nsdhl PE=2 SV=1	NSDHL_MOUSE	0.365599
Filamin-B OS=Mus musculus GN=Flnb PE=1 SV=3	FLNB_MOUSE	0.367493
Long-chain specific acyl-CoA dehydrogenase, mitochondrial OS=Mus musculus GN=Acadl PE=1 SV=2	ACADL_MOUSE	0.369946
WD repeat-containing protein 18 OS=Mus musculus GN=Wdr18 PE=1 SV=1	WDR18_MOUSE	0.370859
Lysine-specific demethylase 3B OS=Mus musculus GN=Kdm3b PE=2 SV=2	KDM3B_MOUSE	0.37333
Secernin-2 OS=Mus musculus GN=Scrn2 PE=2 SV=1	SCRN2_MOUSE	0.37452
Methylosome protein 50 OS=Mus musculus GN=Wdr77 PE=1 SV=1	MEP50_MOUSE	0.379811
Cluster of Keratin, type II cuticular Hb3 OS=Mus musculus GN=Krt83 PE=2 SV=2 (KRT83_MOUSE)	KRT83_MOUSE	0.382998
Methionine synthase OS=Mus musculus GN=Mtr PE=2 SV=1	METH_MOUSE	0.383998
Mannose-1-phosphate guanyltransferase alpha OS=Mus musculus GN=Gmppa PE=2 SV=1	GMPPA_MOUSE	0.383998
Dynactin subunit 1 OS=Mus musculus GN=Dctn1 PE=1 SV=3	DCTN1_MOUSE	0.384911
Protein FAM210A OS=Mus musculus GN=Fam210a PE=2 SV=1	F210A_MOUSE	0.385462
Neuromodulin OS=Mus musculus GN=Gap43 PE=1 SV=1	NEUM_MOUSE	0.385855
Vigilin OS=Mus musculus GN=Hdlbp PE=1 SV=1	VIGLN_MOUSE	0.386064
Band 4.1-like protein 3 OS=Mus musculus GN=Epb41l3 PE=1 SV=1	E41L3_MOUSE	0.386449
Cdc42-interacting protein 4 OS=Mus musculus GN=Trip10 PE=1 SV=2	CIP4_MOUSE	0.387319
EH domain-containing protein 2 OS=Mus musculus GN=Ehd2 PE=1 SV=1	EHD2_MOUSE	0.387691
Dual specificity mitogen-activated protein kinase kinase 2 OS=Mus musculus GN=Map2k2 PE=1 SV=2	MP2K2_MOUSE	0.388021
U2 snRNP-associated SURP motif-containing protein OS=Mus musculus GN=U2surp PE=2 SV=3	SR140_MOUSE	0.389059
Collagen alpha-1(VI) chain OS=Mus musculus GN=Col6a1 PE=2 SV=1	CO6A1_MOUSE	0.38937
Erlin-2 OS=Mus musculus GN=Erlin2 PE=1 SV=1	ERLN2_MOUSE	0.390337
Beta-centractin OS=Mus musculus GN=Actr1b PE=1 SV=1	ACTY_MOUSE	0.391031
Electron transfer flavoprotein-ubiquinone oxidoreductase, mitochondrial OS=Mus musculus GN=Etfdh PE=1 SV=1	ETFD_MOUSE	0.391084
COP9 signalosome complex subunit 4 OS=Mus musculus GN=Cops4 PE=1 SV=1	CSN4_MOUSE	0.391538
Cingulin-like protein 1 OS=Mus musculus GN=Cgnl1 PE=1 SV=2	CGNL1_MOUSE	0.394222
Zinc finger CCCH domain-containing protein 11A OS=Mus musculus GN=Zc3h11a PE=2 SV=1	ZC11A_MOUSE	0.395877
Dr1-associated corepressor OS=Mus musculus GN=Drap1 PE=2 SV=3	NC2A_MOUSE	0.395877
Rabankyrin-5 OS=Mus musculus GN=Ankfy1 PE=2 SV=2	ANFY1_MOUSE	0.398088
La-related protein 7 OS=Mus musculus GN=Larp7 PE=1 SV=2	LARP7_MOUSE	0.401026
Cluster of Unconventional myosin-Ib OS=Mus musculus GN=Myo1b PE=2 SV=3 (MYO1B_MOUSE)	MYO1B_MOUSE	0.401049
Alpha-centractin OS=Mus musculus GN=Actr1a PE=2 SV=1	ACTZ_MOUSE	0.407258
Prolyl 4-hydroxylase subunit alpha-1 OS=Mus musculus GN=P4ha1 PE=2 SV=2	P4HA1_MOUSE	0.408092
F-box only protein 22 OS=Mus musculus GN=Fbxo22 PE=2 SV=2	FBX22_MOUSE	0.408569
High mobility group nucleosome-binding domain-containing protein 5 OS=Mus musculus GN=Hmgn5 PE=1 SV=2	HMGN5_MOUSE	0.412023
Spartin OS=Mus musculus GN=Spg20 PE=1 SV=1	SPG20_MOUSE	0.412401
Cdc42 effector protein 4 OS=Mus musculus GN=Cdc42ep4 PE=1 SV=1	BORG4_MOUSE	0.412465
Tubulin polymerization-promoting protein family member 3 OS=Mus musculus GN=Tppp3 PE=1 SV=1	TPPP3_MOUSE	0.412465
Histone deacetylase 6 OS=Mus musculus GN=Hdac6 PE=1 SV=3	HDAC6_MOUSE	0.413893
DNA-directed RNA polymerase II subunit RPB2 OS=Mus musculus GN=Polr2b PE=2 SV=2	RPB2_MOUSE	0.414611
Cleavage and polyadenylation specificity factor subunit 2 OS=Mus musculus GN=Cpsf2 PE=1 SV=1	CPSF2_MOUSE	0.417189
mRNA export factor OS=Mus musculus GN=Rae1 PE=1 SV=1	RAE1L_MOUSE	0.417941
Uncharacterized protein FLJ45252 homolog OS=Mus musculus PE=1 SV=2	YJ005_MOUSE	0.418197
Protein Wiz OS=Mus musculus GN=Wiz PE=1 SV=2	WIZ_MOUSE	0.420382
Mitogen-activated protein kinase 3 OS=Mus musculus GN=Mapk3 PE=1 SV=5	MK03_MOUSE	0.42322
Nucleoporin SEH1 OS=Mus musculus GN=Seh1l PE=2 SV=1	SEH1_MOUSE	0.424175
28S ribosomal protein S25, mitochondrial OS=Mus musculus GN=Mrps25 PE=1 SV=1	RT25_MOUSE	0.425369
Fas apoptotic inhibitory molecule 1 OS=Mus musculus GN=Faim PE=1 SV=1	FAIM1_MOUSE	0.425369
La-related protein 1 OS=Mus musculus GN=Larp1 PE=1 SV=3	LARP1_MOUSE	0.427387
Tripeptidyl-peptidase 2 OS=Mus musculus GN=Tpp2 PE=1 SV=3	TPP2_MOUSE	0.429491
RNA-binding protein PNO1 OS=Mus musculus GN=Pno1 PE=2 SV=1	PNO1_MOUSE	0.430096
Transgelin-3 OS=Mus musculus GN=Tagln3 PE=1 SV=1	TAGL3_MOUSE	0.445229
Lysophosphatidic acid phosphatase type 6 OS=Mus musculus GN=Acp6 PE=2 SV=1	PPA6_MOUSE	0.445494
Cluster of Phosphoglycerate kinase 1 OS=Mus musculus GN=Pgk1 PE=1 SV=4 (PGK1_MOUSE)	PGK1_MOUSE	0.446274
SEC23-interacting protein OS=Mus musculus GN=Sec23ip PE=2 SV=2	S23IP_MOUSE	0.447773
Vesicle transport through interaction with t-SNAREs homolog 1B OS=Mus musculus GN=Vti1b PE=1 SV=1	VTI1B_MOUSE	0.447995
Diphosphomevalonate decarboxylase OS=Mus musculus GN=Mvd PE=1 SV=2	MVD1_MOUSE	0.44863
Ribonuclease H2 subunit C OS=Mus musculus GN=Rnaseh2c PE=1 SV=1	RNH2C_MOUSE	0.449422
CST complex subunit STN1 OS=Mus musculus GN=Obfc1 PE=1 SV=2	STN1_MOUSE	0.44943
E3 ubiquitin-protein ligase UHRF1 OS=Mus musculus GN=Uhrf1 PE=1 SV=2	UHRF1_MOUSE	0.450528
Myosin phosphatase Rho-interacting protein OS=Mus musculus GN=Mprip PE=1 SV=2	MPRIP_MOUSE	0.450528
Mitogen-activated protein kinase 12 OS=Mus musculus GN=Mapk12 PE=1 SV=1	MK12_MOUSE	0.450528
Protein pelota homolog OS=Mus musculus GN=Pelo PE=2 SV=3	PELO_MOUSE	0.45187
Probable rRNA-processing protein EBP2 OS=Mus musculus GN=Ebna1bp2 PE=2 SV=1	EBP2_MOUSE	0.45187
Inhibitor of nuclear factor kappa-B kinase-interacting protein OS=Mus musculus GN=Ikbip PE=2 SV=2	IKIP_MOUSE	0.453087
Negative elongation factor E OS=Mus musculus GN=Nelfe PE=1 SV=2	NELFE_MOUSE	0.453087
Cation-dependent mannose-6-phosphate receptor OS=Mus musculus GN=M6pr PE=1 SV=1	MPRD_MOUSE	0.454425
AP2-associated protein kinase 1 OS=Mus musculus GN=Aak1 PE=1 SV=2	AAK1_MOUSE	0.454425
Septin-5 OS=Mus musculus GN=Sept5 PE=1 SV=2	SEPT5_MOUSE	0.45462
Protein IWS1 homolog OS=Mus musculus GN=Iws1 PE=1 SV=1	IWS1_MOUSE	0.456687
Replication factor C subunit 3 OS=Mus musculus GN=Rfc3 PE=2 SV=1	RFC3_MOUSE	0.463619
Filamin-C OS=Mus musculus GN=Flnc PE=1 SV=3	FLNC_MOUSE	0.465097
Nuclear migration protein nudC OS=Mus musculus GN=Nudc PE=1 SV=1	NUDC_MOUSE	0.465712
Homer protein homolog 3 OS=Mus musculus GN=Homer3 PE=1 SV=2	HOME3_MOUSE	0.46606
Reticulocalbin-1 OS=Mus musculus GN=Rcn1 PE=1 SV=1	RCN1_MOUSE	0.468021
U3 small nucleolar ribonucleoprotein protein IMP3 OS=Mus musculus GN=Imp3 PE=2 SV=1	IMP3_MOUSE	0.470069
Methylmalonyl-CoA mutase, mitochondrial OS=Mus musculus GN=Mut PE=1 SV=2	MUTA_MOUSE	0.470745
39S ribosomal protein L13, mitochondrial OS=Mus musculus GN=Mrpl13 PE=2 SV=1	RM13_MOUSE	0.472225
UBX domain-containing protein 1 OS=Mus musculus GN=Ubxn1 PE=1 SV=1	UBXN1_MOUSE	0.473364
LIM and senescent cell antigen-like-containing domain protein 1 OS=Mus musculus GN=Lims1 PE=1 SV=3	LIMS1_MOUSE	0.477342
Protein OS-9 OS=Mus musculus GN=Os9 PE=1 SV=2	OS9_MOUSE	0.479153
Dihydropyrimidinase-related protein 4 OS=Mus musculus GN=Dpysl4 PE=1 SV=1	DPYL4_MOUSE	0.480693
RNA polymerase-associated protein RTF1 homolog OS=Mus musculus GN=Rtf1 PE=1 SV=1	RTF1_MOUSE	0.481772
Cluster of AP-3 complex subunit beta-1 OS=Mus musculus GN=Ap3b1 PE=1 SV=2 (AP3B1_MOUSE)	AP3B1_MOUSE	0.483473
Pre-mRNA-splicing factor SYF1 OS=Mus musculus GN=Xab2 PE=2 SV=1	SYF1_MOUSE	0.484273
E3 UFM1-protein ligase 1 OS=Mus musculus GN=Ufl1 PE=1 SV=2	UFL1_MOUSE	0.484273
Sideroflexin-3 OS=Mus musculus GN=Sfxn3 PE=1 SV=1	SFXN3_MOUSE	0.484273
Sequestosome-1 OS=Mus musculus GN=Sqstm1 PE=1 SV=1	SQSTM_MOUSE	0.484279
DNA-directed RNA polymerase II subunit RPB1 OS=Mus musculus GN=Polr2a PE=1 SV=3	RPB1_MOUSE	0.487231
Peptidyl-prolyl cis-trans isomerase FKBP7 OS=Mus musculus GN=Fkbp7 PE=1 SV=1	FKBP7_MOUSE	0.487231
ADP-ribosylation factor-binding protein GGA2 OS=Mus musculus GN=Gga2 PE=1 SV=1	GGA2_MOUSE	0.487231
G1/S-specific cyclin-D1 OS=Mus musculus GN=Ccnd1 PE=1 SV=1	CCND1_MOUSE	0.487231
Condensin complex subunit 1 OS=Mus musculus GN=Ncapd2 PE=1 SV=2	CND1_MOUSE	0.487304
Deoxycytidylate deaminase OS=Mus musculus GN=Dctd PE=2 SV=1	DCTD_MOUSE	0.487495
Elongator complex protein 1 OS=Mus musculus GN=Ikbkap PE=1 SV=2	ELP1_MOUSE	0.487554
Phosphoribosylformylglycinamidine synthase OS=Mus musculus GN=Pfas PE=2 SV=1	PUR4_MOUSE	0.488146
Vacuolar protein-sorting-associated protein 36 OS=Mus musculus GN=Vps36 PE=1 SV=1	VPS36_MOUSE	0.488462
U8 snoRNA-decapping enzyme OS=Mus musculus GN=Nudt16 PE=1 SV=1	NUD16_MOUSE	0.488501
WD repeat-containing protein 43 OS=Mus musculus GN=Wdr43 PE=2 SV=2	WDR43_MOUSE	0.489134
ATP-binding cassette sub-family F member 2 OS=Mus musculus GN=Abcf2 PE=2 SV=1	ABCF2_MOUSE	0.490224
Transcription factor p65 OS=Mus musculus GN=Rela PE=1 SV=1	TF65_MOUSE	0.490224
GDP-fucose protein O-fucosyltransferase 1 OS=Mus musculus GN=Pofut1 PE=1 SV=1	OFUT1_MOUSE	0.490224
Serine/threonine-protein kinase DCLK1 OS=Mus musculus GN=Dclk1 PE=1 SV=1	DCLK1_MOUSE	0.490224
Nucleoside diphosphate kinase 7 OS=Mus musculus GN=Nme7 PE=2 SV=1	NDK7_MOUSE	0.490224
Chloride intracellular channel protein 5 OS=Mus musculus GN=Clic5 PE=1 SV=1	CLIC5_MOUSE	0.490224
Cathepsin Z OS=Mus musculus GN=Ctsz PE=2 SV=1	CATZ_MOUSE	0.491445
Oxysterol-binding protein 1 OS=Mus musculus GN=Osbp PE=1 SV=3	OSBP1_MOUSE	0.491445
Activator of 90 kDa heat shock protein ATPase homolog 1 OS=Mus musculus GN=Ahsa1 PE=2 SV=2	AHSA1_MOUSE	0.492095
Nuclear ubiquitous casein and cyclin-dependent kinase substrate 1 OS=Mus musculus GN=Nucks1 PE=1 SV=1	NUCKS_MOUSE	0.492557
Guanine nucleotide-binding protein-like 1 OS=Mus musculus GN=Gnl1 PE=2 SV=4	GNL1_MOUSE	0.493259
Argininosuccinate synthase OS=Mus musculus GN=Ass1 PE=1 SV=1	ASSY_MOUSE	0.493259
Isoleucine--tRNA ligase, cytoplasmic OS=Mus musculus GN=Iars PE=2 SV=2	SYIC_MOUSE	0.49656
60S ribosomal protein L7 OS=Mus musculus GN=Rpl7 PE=1 SV=2	RL7_MOUSE	0.497038
Hyaluronan and proteoglycan link protein 1 OS=Mus musculus GN=Hapln1 PE=2 SV=1	HPLN1_MOUSE	0.497525
Replication factor C subunit 4 OS=Mus musculus GN=Rfc4 PE=1 SV=1	RFC4_MOUSE	0.497958
Cluster of Ribonucleoside-diphosphate reductase subunit M2 OS=Mus musculus GN=Rrm2 PE=1 SV=1 (RIR2_MOUSE)	RIR2_MOUSE	0.49872
Eukaryotic translation initiation factor 3 subunit M OS=Mus musculus GN=Eif3m PE=2 SV=1	EIF3M_MOUSE	0.499976
Inhibitor of carbonic anhydrase OS=Mus musculus GN=Ica PE=1 SV=1	ICA_MOUSE	0.500697

## Sheet: Supplemental Table 5
Calr Htr vs Homo < 0.5
Protein name	Accession Number	Ratio Calr +/- vs Calr-/-
Cluster of Keratin, type II cuticular Hb3 OS=Mus musculus GN=Krt83 PE=2 SV=2 (KRT83_MOUSE)	KRT83_MOUSE	0.14805
Prolyl 4-hydroxylase subunit alpha-2 OS=Mus musculus GN=P4ha2 PE=1 SV=1	P4HA2_MOUSE	0.168705
Kinesin light chain 1 OS=Mus musculus GN=Klc1 PE=1 SV=3	KLC1_MOUSE	0.229454
Prolyl 4-hydroxylase subunit alpha-1 OS=Mus musculus GN=P4ha1 PE=2 SV=2	P4HA1_MOUSE	0.239294
Tyrosine-protein phosphatase non-receptor type 11 OS=Mus musculus GN=Ptpn11 PE=1 SV=2	PTN11_MOUSE	0.245108
tRNA (guanine-N(7)-)-methyltransferase OS=Mus musculus GN=Mettl1 PE=2 SV=1	TRMB_MOUSE	0.247394
Stromal cell-derived factor 2-like protein 1 OS=Mus musculus GN=Sdf2l1 PE=2 SV=2	SDF2L_MOUSE	0.258233
Rho guanine nucleotide exchange factor 1 OS=Mus musculus GN=Arhgef1 PE=1 SV=2	ARHG1_MOUSE	0.263469
Nuclear receptor-binding protein OS=Mus musculus GN=Nrbp1 PE=1 SV=1	NRBP_MOUSE	0.281553
Vacuolar protein sorting-associated protein 45 OS=Mus musculus GN=Vps45 PE=1 SV=1	VPS45_MOUSE	0.283447
Homer protein homolog 3 OS=Mus musculus GN=Homer3 PE=1 SV=2	HOME3_MOUSE	0.288114
Haloacid dehalogenase-like hydrolase domain-containing protein 3 OS=Mus musculus GN=Hdhd3 PE=1 SV=1	HDHD3_MOUSE	0.292292
2-oxoisovalerate dehydrogenase subunit alpha, mitochondrial OS=Mus musculus GN=Bckdha PE=1 SV=1	ODBA_MOUSE	0.299783
EH domain-containing protein 2 OS=Mus musculus GN=Ehd2 PE=1 SV=1	EHD2_MOUSE	0.310156
Alkyldihydroxyacetonephosphate synthase, peroxisomal OS=Mus musculus GN=Agps PE=1 SV=1	ADAS_MOUSE	0.312882
Mini-chromosome maintenance complex-binding protein OS=Mus musculus GN=Mcmbp PE=2 SV=1	MCMBP_MOUSE	0.313431
Ubiquitin carboxyl-terminal hydrolase 15 OS=Mus musculus GN=Usp15 PE=1 SV=1	UBP15_MOUSE	0.315671
Cluster of Keratin, type I cuticular Ha5 OS=Mus musculus GN=Krt35 PE=2 SV=1 (KRT35_MOUSE)	KRT35_MOUSE	0.31686
Cluster of RAC-alpha serine/threonine-protein kinase OS=Mus musculus GN=Akt1 PE=1 SV=2 (AKT1_MOUSE)	AKT1_MOUSE	0.325405
ERO1-like protein alpha OS=Mus musculus GN=Ero1l PE=1 SV=2	ERO1A_MOUSE	0.328963
Spermine synthase OS=Mus musculus GN=Sms PE=1 SV=1	SPSY_MOUSE	0.33226
F-box/WD repeat-containing protein 8 OS=Mus musculus GN=Fbxw8 PE=1 SV=2	FBXW8_MOUSE	0.332898
DNA repair protein RAD50 OS=Mus musculus GN=Rad50 PE=1 SV=1	RAD50_MOUSE	0.333934
E2/E3 hybrid ubiquitin-protein ligase UBE2O OS=Mus musculus GN=Ube2o PE=1 SV=3	UBE2O_MOUSE	0.335517
Kinesin light chain 2 OS=Mus musculus GN=Klc2 PE=1 SV=1	KLC2_MOUSE	0.335997
Carnitine O-palmitoyltransferase 2, mitochondrial OS=Mus musculus GN=Cpt2 PE=1 SV=2	CPT2_MOUSE	0.335997
Ubiquitin carboxyl-terminal hydrolase 47 OS=Mus musculus GN=Usp47 PE=1 SV=2	UBP47_MOUSE	0.338124
SWI/SNF-related matrix-associated actin-dependent regulator of chromatin subfamily D member 1 OS=Mus musculus GN=Smarcd1 PE=1 SV=3	SMRD1_MOUSE	0.341782
PDZ and LIM domain protein 4 OS=Mus musculus GN=Pdlim4 PE=1 SV=3	PDLI4_MOUSE	0.342984
N-alpha-acetyltransferase 20 OS=Mus musculus GN=Naa20 PE=2 SV=1	NAA20_MOUSE	0.349368
Procollagen-lysine,2-oxoglutarate 5-dioxygenase 2 OS=Mus musculus GN=Plod2 PE=1 SV=2	PLOD2_MOUSE	0.355232
Tubulin--tyrosine ligase-like protein 12 OS=Mus musculus GN=Ttll12 PE=2 SV=1	TTL12_MOUSE	0.357022
Putative oxidoreductase GLYR1 OS=Mus musculus GN=Glyr1 PE=1 SV=1	GLYR1_MOUSE	0.358764
Negative elongation factor D OS=Mus musculus GN=Nelfcd PE=2 SV=2	NELFD_MOUSE	0.359204
Nuclease EXOG, mitochondrial OS=Mus musculus GN=Exog PE=2 SV=1	EXOG_MOUSE	0.359204
Extended synaptotagmin-1 OS=Mus musculus GN=Esyt1 PE=1 SV=2	ESYT1_MOUSE	0.362988
Decorin OS=Mus musculus GN=Dcn PE=2 SV=1	PGS2_MOUSE	0.364143
Heat shock 70 kDa protein 12A OS=Mus musculus GN=Hspa12a PE=1 SV=1	HS12A_MOUSE	0.364143
Glypican-6 OS=Mus musculus GN=Gpc6 PE=1 SV=1	GPC6_MOUSE	0.368001
Superkiller viralicidic activity 2-like 2 OS=Mus musculus GN=Skiv2l2 PE=1 SV=1	SK2L2_MOUSE	0.369942
Kinesin-like protein KIF11 OS=Mus musculus GN=Kif11 PE=2 SV=1	KIF11_MOUSE	0.373709
DNA-directed RNA polymerases I and III subunit RPAC1 OS=Mus musculus GN=Polr1c PE=1 SV=3	RPAC1_MOUSE	0.373958
X-ray repair cross-complementing protein 6 OS=Mus musculus GN=Xrcc6 PE=1 SV=5	XRCC6_MOUSE	0.37555
Transforming growth factor-beta-induced protein ig-h3 OS=Mus musculus GN=Tgfbi PE=2 SV=1	BGH3_MOUSE	0.380925
Ubiquitin-conjugating enzyme E2 R2 OS=Mus musculus GN=Ube2r2 PE=2 SV=1	UB2R2_MOUSE	0.382245
E3 ubiquitin-protein ligase BRE1A OS=Mus musculus GN=Rnf20 PE=2 SV=2	BRE1A_MOUSE	0.383506
Mannose-1-phosphate guanyltransferase alpha OS=Mus musculus GN=Gmppa PE=2 SV=1	GMPPA_MOUSE	0.383998
Secernin-2 OS=Mus musculus GN=Scrn2 PE=2 SV=1	SCRN2_MOUSE	0.38623
Cluster of Segment polarity protein dishevelled homolog DVL-2 OS=Mus musculus GN=Dvl2 PE=1 SV=2 (DVL2_MOUSE)	DVL2_MOUSE	0.387329
SWI/SNF-related matrix-associated actin-dependent regulator of chromatin subfamily D member 3 OS=Mus musculus GN=Smarcd3 PE=1 SV=2	SMRD3_MOUSE	0.38773
Cluster of Homeobox protein cut-like 1 OS=Mus musculus GN=Cux1 PE=1 SV=3 (CUX1_MOUSE)	CUX1_MOUSE	0.390813
Importin subunit alpha-7 OS=Mus musculus GN=Kpna6 PE=1 SV=2	IMA7_MOUSE	0.395474
Sterol-4-alpha-carboxylate 3-dehydrogenase, decarboxylating OS=Mus musculus GN=Nsdhl PE=2 SV=1	NSDHL_MOUSE	0.397266
Ketosamine-3-kinase OS=Mus musculus GN=Fn3krp PE=2 SV=2	KT3K_MOUSE	0.398615
Mitochondrial import inner membrane translocase subunit TIM44 OS=Mus musculus GN=Timm44 PE=1 SV=2	TIM44_MOUSE	0.402038
Protein AATF OS=Mus musculus GN=Aatf PE=1 SV=1	AATF_MOUSE	0.403428
Liprin-beta-1 OS=Mus musculus GN=Ppfibp1 PE=1 SV=3	LIPB1_MOUSE	0.40412
STE20-like serine/threonine-protein kinase OS=Mus musculus GN=Slk PE=1 SV=2	SLK_MOUSE	0.40485
SEC23-interacting protein OS=Mus musculus GN=Sec23ip PE=2 SV=2	S23IP_MOUSE	0.405125
GDP-mannose 4,6 dehydratase OS=Mus musculus GN=Gmds PE=2 SV=1	GMDS_MOUSE	0.406836
Cyclin-dependent kinase 11B OS=Mus musculus GN=Cdk11b PE=1 SV=2	CD11B_MOUSE	0.406947
Cluster of Serine/threonine-protein kinase 24 OS=Mus musculus GN=Stk24 PE=1 SV=1 (STK24_MOUSE)	STK24_MOUSE	0.407155
39S ribosomal protein L17, mitochondrial OS=Mus musculus GN=Mrpl17 PE=1 SV=1	RM17_MOUSE	0.410343
Tubulin polymerization-promoting protein family member 3 OS=Mus musculus GN=Tppp3 PE=1 SV=1	TPPP3_MOUSE	0.412465
Immunity-related GTPase family Q protein OS=Mus musculus GN=Irgq PE=2 SV=1	IRGQ_MOUSE	0.412465
Probable arginine--tRNA ligase, mitochondrial OS=Mus musculus GN=Rars2 PE=1 SV=1	SYRM_MOUSE	0.412465
Sequestosome-1 OS=Mus musculus GN=Sqstm1 PE=1 SV=1	SQSTM_MOUSE	0.414611
U8 snoRNA-decapping enzyme OS=Mus musculus GN=Nudt16 PE=1 SV=1	NUD16_MOUSE	0.414611
C-type mannose receptor 2 OS=Mus musculus GN=Mrc2 PE=1 SV=3	MRC2_MOUSE	0.414611
Sorting nexin-27 OS=Mus musculus GN=Snx27 PE=1 SV=2	SNX27_MOUSE	0.414611
Protein SAAL1 OS=Mus musculus GN=Saal1 PE=1 SV=1	SAAL1_MOUSE	0.414611
Synaptosomal-associated protein 47 OS=Mus musculus GN=Snap47 PE=1 SV=1	SNP47_MOUSE	0.414611
Deoxynucleoside triphosphate triphosphohydrolase SAMHD1 OS=Mus musculus GN=Samhd1 PE=1 SV=2	SAMH1_MOUSE	0.416572
UPF0586 protein C9orf41 homolog OS=Mus musculus PE=2 SV=1	CI041_MOUSE	0.418322
Glycerol-3-phosphate dehydrogenase, mitochondrial OS=Mus musculus GN=Gpd2 PE=1 SV=2	GPDM_MOUSE	0.422012
Mitochondrial import receptor subunit TOM70 OS=Mus musculus GN=Tomm70a PE=1 SV=2	TOM70_MOUSE	0.422269
Calcium-binding protein 39-like OS=Mus musculus GN=Cab39l PE=2 SV=3	CB39L_MOUSE	0.42418
Electron transfer flavoprotein-ubiquinone oxidoreductase, mitochondrial OS=Mus musculus GN=Etfdh PE=1 SV=1	ETFD_MOUSE	0.424958
Cell surface glycoprotein MUC18 OS=Mus musculus GN=Mcam PE=1 SV=1	MUC18_MOUSE	0.427567
Transcription initiation factor IIB OS=Mus musculus GN=Gtf2b PE=1 SV=1	TF2B_MOUSE	0.428457
Lysine-specific demethylase 3B OS=Mus musculus GN=Kdm3b PE=2 SV=2	KDM3B_MOUSE	0.429261
ATP-binding cassette sub-family F member 3 OS=Mus musculus GN=Abcf3 PE=1 SV=1	ABCF3_MOUSE	0.43206
Exosome complex exonuclease RRP42 OS=Mus musculus GN=Exosc7 PE=2 SV=2	EXOS7_MOUSE	0.43206
Cluster of EH domain-containing protein 1 OS=Mus musculus GN=Ehd1 PE=1 SV=1 (EHD1_MOUSE)	EHD1_MOUSE	0.437678
[Protein ADP-ribosylarginine] hydrolase OS=Mus musculus GN=Adprh PE=2 SV=1	ADPRH_MOUSE	0.438513
Integrin-linked kinase-associated serine/threonine phosphatase 2C OS=Mus musculus GN=Ilkap PE=2 SV=1	ILKAP_MOUSE	0.443298
Lysophosphatidic acid phosphatase type 6 OS=Mus musculus GN=Acp6 PE=2 SV=1	PPA6_MOUSE	0.445494
DNA repair protein XRCC1 OS=Mus musculus GN=Xrcc1 PE=1 SV=2	XRCC1_MOUSE	0.447609
Cluster of NAD-dependent malic enzyme, mitochondrial OS=Mus musculus GN=Me2 PE=2 SV=1 (MAOM_MOUSE)	MAOM_MOUSE	0.447642
Serine--tRNA ligase, mitochondrial OS=Mus musculus GN=Sars2 PE=1 SV=2	SYSM_MOUSE	0.447995
Adhesion G protein-coupled receptor L2 OS=Mus musculus GN=Adgrl2 PE=1 SV=3	AGRL2_MOUSE	0.447995
Plexin-B2 OS=Mus musculus GN=Plxnb2 PE=1 SV=1	PLXB2_MOUSE	0.449034
CAP-Gly domain-containing linker protein 2 OS=Mus musculus GN=Clip2 PE=1 SV=2	CLIP2_MOUSE	0.449115
Importin subunit alpha-5 OS=Mus musculus GN=Kpna1 PE=1 SV=2	IMA5_MOUSE	0.449237
Casein kinase I isoform alpha OS=Mus musculus GN=Csnk1a1 PE=1 SV=2	KC1A_MOUSE	0.451337
Serine/threonine-protein kinase PAK 1 OS=Mus musculus GN=Pak1 PE=1 SV=1	PAK1_MOUSE	0.451822
Exosome complex component RRP43 OS=Mus musculus GN=Exosc8 PE=2 SV=1	EXOS8_MOUSE	0.451822
Collagen alpha-2(VI) chain OS=Mus musculus GN=Col6a2 PE=2 SV=3	CO6A2_MOUSE	0.452887
Protein scribble homolog OS=Mus musculus GN=Scrib PE=1 SV=2	SCRIB_MOUSE	0.453369
Tyrosyl-DNA phosphodiesterase 1 OS=Mus musculus GN=Tdp1 PE=2 SV=2	TYDP1_MOUSE	0.453369
DNA-directed RNA polymerase II subunit RPB2 OS=Mus musculus GN=Polr2b PE=2 SV=2	RPB2_MOUSE	0.45442
Kinesin light chain 4 OS=Mus musculus GN=Klc4 PE=1 SV=1	KLC4_MOUSE	0.45442
39S ribosomal protein L22, mitochondrial OS=Mus musculus GN=Mrpl22 PE=2 SV=1	RM22_MOUSE	0.455365
Cluster of Acyl-coenzyme A thioesterase 1 OS=Mus musculus GN=Acot1 PE=1 SV=1 (ACOT1_MOUSE)	ACOT1_MOUSE	0.456724
Porphobilinogen deaminase OS=Mus musculus GN=Hmbs PE=1 SV=2	HEM3_MOUSE	0.457098
Protein OS-9 OS=Mus musculus GN=Os9 PE=1 SV=2	OS9_MOUSE	0.45902
2-amino-3-ketobutyrate coenzyme A ligase, mitochondrial OS=Mus musculus GN=Gcat PE=1 SV=2	KBL_MOUSE	0.461868
Melanoma-associated antigen G1 OS=Mus musculus GN=Ndnl2 PE=1 SV=1	MAGG1_MOUSE	0.462238
Peroxidasin homolog OS=Mus musculus GN=Pxdn PE=2 SV=2	PXDN_MOUSE	0.463949
Cytochrome b-c1 complex subunit 2, mitochondrial OS=Mus musculus GN=Uqcrc2 PE=1 SV=1	QCR2_MOUSE	0.46403
Retinoblastoma-binding protein 5 OS=Mus musculus GN=Rbbp5 PE=1 SV=2	RBBP5_MOUSE	0.46462
Beta-catenin-like protein 1 OS=Mus musculus GN=Ctnnbl1 PE=2 SV=1	CTBL1_MOUSE	0.47187
Serine/threonine-protein phosphatase 4 regulatory subunit 2 OS=Mus musculus GN=Ppp4r2 PE=1 SV=1	PP4R2_MOUSE	0.472592
Serine/threonine-protein kinase PAK 2 OS=Mus musculus GN=Pak2 PE=1 SV=1	PAK2_MOUSE	0.473776
Protein farnesyltransferase/geranylgeranyltransferase type-1 subunit alpha OS=Mus musculus GN=Fnta PE=1 SV=1	FNTA_MOUSE	0.473966
EH domain-containing protein 4 OS=Mus musculus GN=Ehd4 PE=1 SV=1	EHD4_MOUSE	0.474593
Kinesin-like protein KIF15 OS=Mus musculus GN=Kif15 PE=1 SV=1	KIF15_MOUSE	0.476153
Pyruvate kinase PKLR OS=Mus musculus GN=Pklr PE=2 SV=1	KPYR_MOUSE	0.476834
Pre-mRNA 3'-end-processing factor FIP1 OS=Mus musculus GN=Fip1l1 PE=1 SV=1	FIP1_MOUSE	0.478069
5'-AMP-activated protein kinase subunit gamma-1 OS=Mus musculus GN=Prkag1 PE=1 SV=2	AAKG1_MOUSE	0.478083
Selenide, water dikinase 1 OS=Mus musculus GN=Sephs1 PE=2 SV=1	SPS1_MOUSE	0.480384
Succinyl-CoA ligase [ADP-forming] subunit beta, mitochondrial OS=Mus musculus GN=Sucla2 PE=1 SV=2	SUCB1_MOUSE	0.480404
Peroxisomal membrane protein PEX14 OS=Mus musculus GN=Pex14 PE=1 SV=1	PEX14_MOUSE	0.482286
Hexokinase-2 OS=Mus musculus GN=Hk2 PE=2 SV=1	HXK2_MOUSE	0.482483
E3 UFM1-protein ligase 1 OS=Mus musculus GN=Ufl1 PE=1 SV=2	UFL1_MOUSE	0.484273
39S ribosomal protein L44, mitochondrial OS=Mus musculus GN=Mrpl44 PE=2 SV=3	RM44_MOUSE	0.484377
DnaJ homolog subfamily C member 11 OS=Mus musculus GN=Dnajc11 PE=2 SV=2	DJC11_MOUSE	0.484662
ADP-ribosylation factor-binding protein GGA2 OS=Mus musculus GN=Gga2 PE=1 SV=1	GGA2_MOUSE	0.487231
Propionyl-CoA carboxylase alpha chain, mitochondrial OS=Mus musculus GN=Pcca PE=1 SV=2	PCCA_MOUSE	0.487231
General transcription factor 3C polypeptide 5 OS=Mus musculus GN=Gtf3c5 PE=2 SV=2	TF3C5_MOUSE	0.487231
CDK5 regulatory subunit-associated protein 3 OS=Mus musculus GN=Cdk5rap3 PE=1 SV=1	CK5P3_MOUSE	0.487231
Epithelial cell adhesion molecule OS=Mus musculus GN=Epcam PE=2 SV=1	EPCAM_MOUSE	0.488269
U3 small nucleolar ribonucleoprotein protein IMP3 OS=Mus musculus GN=Imp3 PE=2 SV=1	IMP3_MOUSE	0.488327
Serine/threonine-protein kinase DCLK1 OS=Mus musculus GN=Dclk1 PE=1 SV=1	DCLK1_MOUSE	0.490224
BRCA2 and CDKN1A-interacting protein OS=Mus musculus GN=Bccip PE=2 SV=1	BCCIP_MOUSE	0.490224
Argininosuccinate synthase OS=Mus musculus GN=Ass1 PE=1 SV=1	ASSY_MOUSE	0.493259
Hyaluronan and proteoglycan link protein 1 OS=Mus musculus GN=Hapln1 PE=2 SV=1	HPLN1_MOUSE	0.493259
Abl interactor 2 OS=Mus musculus GN=Abi2 PE=2 SV=1	ABI2_MOUSE	0.494372
CapZ-interacting protein OS=Mus musculus GN=Rcsd1 PE=1 SV=1	CPZIP_MOUSE	0.494702
Syntaxin-binding protein 2 OS=Mus musculus GN=Stxbp2 PE=2 SV=1	STXB2_MOUSE	0.496327
Transcriptional repressor p66 alpha OS=Mus musculus GN=Gatad2a PE=1 SV=2	P66A_MOUSE	0.496687
Farnesyl pyrophosphate synthase OS=Mus musculus GN=Fdps PE=1 SV=1	FPPS_MOUSE	0.500987
28S ribosomal protein S27, mitochondrial OS=Mus musculus GN=Mrps27 PE=2 SV=2	RT27_MOUSE	0.501164
Golgi phosphoprotein 3-like OS=Mus musculus GN=Golph3l PE=1 SV=1	GLP3L_MOUSE	0.501197
Cullin-associated NEDD8-dissociated protein 2 OS=Mus musculus GN=Cand2 PE=1 SV=2	CAND2_MOUSE	0.501207
Glutamyl aminopeptidase OS=Mus musculus GN=Enpep PE=1 SV=1	AMPE_MOUSE	0.502538
Inhibitor of nuclear factor kappa-B kinase-interacting protein OS=Mus musculus GN=Ikbip PE=2 SV=2	IKIP_MOUSE	0.502798
Negative elongation factor E OS=Mus musculus GN=Nelfe PE=1 SV=2	NELFE_MOUSE	0.502798
Deoxyribose-phosphate aldolase OS=Mus musculus GN=Dera PE=2 SV=1	DEOC_MOUSE	0.504601
Probable ATP-dependent RNA helicase DDX27 OS=Mus musculus GN=Ddx27 PE=1 SV=3	DDX27_MOUSE	0.50525
Cluster of Double-strand-break repair protein rad21 homolog OS=Mus musculus GN=Rad21 PE=1 SV=3 (RAD21_MOUSE)	RAD21_MOUSE	0.50628
von Willebrand factor A domain-containing protein 5A OS=Mus musculus GN=Vwa5a PE=1 SV=2	VMA5A_MOUSE	0.506404
Striatin-4 OS=Mus musculus GN=Strn4 PE=1 SV=2	STRN4_MOUSE	0.506404
60S ribosomal protein L7 OS=Mus musculus GN=Rpl7 PE=1 SV=2	RL7_MOUSE	0.507908
COP9 signalosome complex subunit 4 OS=Mus musculus GN=Cops4 PE=1 SV=1	CSN4_MOUSE	0.509958

## Sheet: Supplemental Table 6
Calr Htr vs Homo > 2
Protein name	Accession Number	Ratio Calr+/- vs Calr -/-
Procollagen-lysine,2-oxoglutarate 5-dioxygenase 1 OS=Mus musculus GN=Plod1 PE=1 SV=1	PLOD1_MOUSE	1.90921
DNA topoisomerase 2-alpha OS=Mus musculus GN=Top2a PE=1 SV=2	TOP2A_MOUSE	1.90956
Basement membrane-specific heparan sulfate proteoglycan core protein OS=Mus musculus GN=Hspg2 PE=1 SV=1	PGBM_MOUSE	1.91111
ATP-dependent Clp protease proteolytic subunit, mitochondrial OS=Mus musculus GN=Clpp PE=1 SV=1	CLPP_MOUSE	1.92266
Putative helicase MOV-10 OS=Mus musculus GN=Mov10 PE=1 SV=2	MOV10_MOUSE	1.93953
Acyl-CoA-binding protein OS=Mus musculus GN=Dbi PE=1 SV=2	ACBP_MOUSE	1.95417
NADH dehydrogenase [ubiquinone] iron-sulfur protein 5 OS=Mus musculus GN=Ndufs5 PE=1 SV=3	NDUS5_MOUSE	1.95417
Dystroglycan OS=Mus musculus GN=Dag1 PE=1 SV=4	DAG1_MOUSE	1.95417
Thiamin pyrophosphokinase 1 OS=Mus musculus GN=Tpk1 PE=1 SV=1	TPK1_MOUSE	1.95417
Membrane-associated progesterone receptor component 1 OS=Mus musculus GN=Pgrmc1 PE=1 SV=4	PGRC1_MOUSE	1.95454
Nucleoplasmin-3 OS=Mus musculus GN=Npm3 PE=2 SV=3	NPM3_MOUSE	1.95701
Cluster of DnaJ homolog subfamily B member 6 OS=Mus musculus GN=Dnajb6 PE=1 SV=4 (DNJB6_MOUSE)	DNJB6_MOUSE	1.95701
Protein SON OS=Mus musculus GN=Son PE=1 SV=2	SON_MOUSE	1.95758
Signal recognition particle 9 kDa protein OS=Mus musculus GN=Srp9 PE=1 SV=2	SRP09_MOUSE	1.95758
Costars family protein ABRACL OS=Mus musculus GN=Abracl PE=3 SV=1	ABRAL_MOUSE	1.95758
Pericentriolar material 1 protein OS=Mus musculus GN=Pcm1 PE=1 SV=2	PCM1_MOUSE	1.96102
Zinc finger Ran-binding domain-containing protein 2 OS=Mus musculus GN=Zranb2 PE=1 SV=2	ZRAB2_MOUSE	1.96102
Eukaryotic translation initiation factor 6 OS=Mus musculus GN=Eif6 PE=1 SV=2	IF6_MOUSE	1.96515
NAD(P)H-hydrate epimerase OS=Mus musculus GN=Apoa1bp PE=1 SV=1	NNRE_MOUSE	1.97725
Ubiquitin carboxyl-terminal hydrolase isozyme L3 OS=Mus musculus GN=Uchl3 PE=1 SV=2	UCHL3_MOUSE	1.98318
Double-stranded RNA-binding protein Staufen homolog 1 OS=Mus musculus GN=Stau1 PE=2 SV=1	STAU1_MOUSE	1.9901
Peflin OS=Mus musculus GN=Pef1 PE=2 SV=1	PEF1_MOUSE	2.0256
Cleavage and polyadenylation specificity factor subunit 6 OS=Mus musculus GN=Cpsf6 PE=2 SV=1	CPSF6_MOUSE	2.0261
Transcriptional regulator ATRX OS=Mus musculus GN=Atrx PE=1 SV=3	ATRX_MOUSE	2.02706
ATP synthase mitochondrial F1 complex assembly factor 1 OS=Mus musculus GN=Atpaf1 PE=2 SV=1	ATPF1_MOUSE	2.03036
Pre-mRNA-splicing regulator WTAP OS=Mus musculus GN=Wtap PE=2 SV=3	FL2D_MOUSE	2.03036
U4/U6.U5 small nuclear ribonucleoprotein 27 kDa protein OS=Mus musculus GN=Snrnp27 PE=2 SV=1	SNR27_MOUSE	2.03036
Cluster of Homeobox protein Meis1 OS=Mus musculus GN=Meis1 PE=1 SV=1 (MEIS1_MOUSE)	MEIS1_MOUSE	2.03036
Glutathione S-transferase Mu 5 OS=Mus musculus GN=Gstm5 PE=1 SV=1	GSTM5_MOUSE	2.04697
Cluster of Glutathione S-transferase Mu 1 OS=Mus musculus GN=Gstm1 PE=1 SV=2 (GSTM1_MOUSE)	GSTM1_MOUSE	2.05943
Transcription factor BTF3 OS=Mus musculus GN=Btf3 PE=1 SV=3	BTF3_MOUSE	2.06573
Tenascin OS=Mus musculus GN=Tnc PE=1 SV=1	TENA_MOUSE	2.07075
Sorting nexin-5 OS=Mus musculus GN=Snx5 PE=1 SV=1	SNX5_MOUSE	2.08216
Cluster of Histone H2B type 3-B OS=Mus musculus GN=Hist3h2bb PE=1 SV=3 (H2B3B_MOUSE)	H2B3B_MOUSE	2.09265
Synapse-associated protein 1 OS=Mus musculus GN=Syap1 PE=1 SV=1	SYAP1_MOUSE	2.09464
Pre-mRNA-splicing factor SPF27 OS=Mus musculus GN=Bcas2 PE=2 SV=1	SPF27_MOUSE	2.09928
DnaJ homolog subfamily A member 3, mitochondrial OS=Mus musculus GN=Dnaja3 PE=1 SV=1	DNJA3_MOUSE	2.1033
Stromal membrane-associated protein 1 OS=Mus musculus GN=Smap1 PE=1 SV=1	SMAP1_MOUSE	2.10658
ER membrane protein complex subunit 10 OS=Mus musculus GN=Emc10 PE=2 SV=2	EMC10_MOUSE	2.10658
Regulator of microtubule dynamics protein 1 OS=Mus musculus GN=Rmdn1 PE=1 SV=2	RMD1_MOUSE	2.10658
Nucleoside diphosphate kinase 3 OS=Mus musculus GN=Nme3 PE=2 SV=3	NDK3_MOUSE	2.10658
Intersectin-1 OS=Mus musculus GN=Itsn1 PE=1 SV=2	ITSN1_MOUSE	2.10845
ATP-binding cassette sub-family F member 1 OS=Mus musculus GN=Abcf1 PE=1 SV=1	ABCF1_MOUSE	2.11002
U6 snRNA-associated Sm-like protein LSm7 OS=Mus musculus GN=Lsm7 PE=3 SV=1	LSM7_MOUSE	2.11002
Protein FAM107B OS=Mus musculus GN=Fam107b PE=1 SV=2	F107B_MOUSE	2.11002
Acylpyruvase FAHD1, mitochondrial OS=Mus musculus GN=Fahd1 PE=1 SV=2	FAHD1_MOUSE	2.11002
Nuclear transport factor 2 OS=Mus musculus GN=Nutf2 PE=2 SV=1	NTF2_MOUSE	2.11345
U6 snRNA-associated Sm-like protein LSm6 OS=Mus musculus GN=Lsm6 PE=3 SV=1	LSM6_MOUSE	2.11345
Histone H4 OS=Mus musculus GN=Hist1h4a PE=1 SV=2	H4_MOUSE	2.11654
CD2 antigen cytoplasmic tail-binding protein 2 OS=Mus musculus GN=Cd2bp2 PE=1 SV=1	CD2B2_MOUSE	2.14031
60S ribosomal protein L28 OS=Mus musculus GN=Rpl28 PE=1 SV=2	RL28_MOUSE	2.14261
Adenylate kinase 4, mitochondrial OS=Mus musculus GN=Ak4 PE=1 SV=1	KAD4_MOUSE	2.14608
Protein DEK OS=Mus musculus GN=Dek PE=1 SV=1	DEK_MOUSE	2.1548
Cathepsin L1 OS=Mus musculus GN=Ctsl PE=1 SV=2	CATL1_MOUSE	2.15759
Uncharacterized protein C17orf62 homolog OS=Mus musculus PE=2 SV=2	CQ062_MOUSE	2.16067
Heterochromatin protein 1-binding protein 3 OS=Mus musculus GN=Hp1bp3 PE=1 SV=1	HP1B3_MOUSE	2.17043
Myb-binding protein 1A OS=Mus musculus GN=Mybbp1a PE=1 SV=2	MBB1A_MOUSE	2.17414
Ig gamma-2A chain C region secreted form OS=Mus musculus PE=1 SV=1	GCAB_MOUSE	2.17704
Eukaryotic translation initiation factor 5A-1 OS=Mus musculus GN=Eif5a PE=1 SV=2	IF5A1_MOUSE	2.18622
Cluster of Alpha-1-antitrypsin 1-1 OS=Mus musculus GN=Serpina1a PE=1 SV=4 (A1AT1_MOUSE)	A1AT1_MOUSE	2.19135
Fibrinogen gamma chain OS=Mus musculus GN=Fgg PE=1 SV=1	FIBG_MOUSE	2.19245
Cluster of Ribosomal protein S6 kinase alpha-3 OS=Mus musculus GN=Rps6ka3 PE=1 SV=2 (KS6A3_MOUSE)	KS6A3_MOUSE	2.21483
RNA-binding protein with serine-rich domain 1 OS=Mus musculus GN=Rnps1 PE=2 SV=1	RNPS1_MOUSE	2.2362
Cleavage and polyadenylation specificity factor subunit 4 OS=Mus musculus GN=Cpsf4 PE=2 SV=1	CPSF4_MOUSE	2.24258
Ras-related protein Rab-9A OS=Mus musculus GN=Rab9a PE=1 SV=1	RAB9A_MOUSE	2.24258
Probable D-tyrosyl-tRNA(Tyr) deacylase 2 OS=Mus musculus GN=Dtd2 PE=2 SV=1	DTD2_MOUSE	2.25558
Cysteine-rich protein 2 OS=Mus musculus GN=Crip2 PE=1 SV=1	CRIP2_MOUSE	2.25771
Glia maturation factor beta OS=Mus musculus GN=Gmfb PE=1 SV=3	GMFB_MOUSE	2.2581
Signal recognition particle 14 kDa protein OS=Mus musculus GN=Srp14 PE=1 SV=1	SRP14_MOUSE	2.25902
BolA-like protein 2 OS=Mus musculus GN=Bola2 PE=1 SV=1	BOLA2_MOUSE	2.25902
NudC domain-containing protein 3 OS=Mus musculus GN=Nudcd3 PE=2 SV=3	NUDC3_MOUSE	2.25902
Ankyrin repeat domain-containing protein 17 OS=Mus musculus GN=Ankrd17 PE=1 SV=2	ANR17_MOUSE	2.26245
NADH dehydrogenase [ubiquinone] 1 subunit C2 OS=Mus musculus GN=Ndufc2 PE=1 SV=1	NDUC2_MOUSE	2.26245
Isobutyryl-CoA dehydrogenase, mitochondrial OS=Mus musculus GN=Acad8 PE=1 SV=2	ACAD8_MOUSE	2.26245
Peptidyl-prolyl cis-trans isomerase F, mitochondrial OS=Mus musculus GN=Ppif PE=1 SV=1	PPIF_MOUSE	2.26245
39S ribosomal protein L24, mitochondrial OS=Mus musculus GN=Mrpl24 PE=2 SV=1	RM24_MOUSE	2.26245
Polymerase delta-interacting protein 3 OS=Mus musculus GN=Poldip3 PE=1 SV=1	PDIP3_MOUSE	2.26588
Prefoldin subunit 6 OS=Mus musculus GN=Pfdn6 PE=2 SV=1	PFD6_MOUSE	2.26588
Peptidyl-prolyl cis-trans isomerase-like 1 OS=Mus musculus GN=Ppil1 PE=2 SV=1	PPIL1_MOUSE	2.26677
Peptidyl-prolyl cis-trans isomerase A OS=Mus musculus GN=Ppia PE=1 SV=2	PPIA_MOUSE	2.27533
Isoamyl acetate-hydrolyzing esterase 1 homolog OS=Mus musculus GN=Iah1 PE=1 SV=1	IAH1_MOUSE	2.27561
DNA-directed RNA polymerases I, II, and III subunit RPABC1 OS=Mus musculus GN=Polr2e PE=2 SV=1	RPAB1_MOUSE	2.3009
Translocon-associated protein subunit delta OS=Mus musculus GN=Ssr4 PE=2 SV=1	SSRD_MOUSE	2.30113
60S ribosomal protein L19 OS=Mus musculus GN=Rpl19 PE=1 SV=1	RL19_MOUSE	2.30389
Cluster of Ubiquitin-conjugating enzyme E2 D3 OS=Mus musculus GN=Ube2d3 PE=1 SV=1 (UB2D3_MOUSE)	UB2D3_MOUSE	2.31711
28S ribosomal protein S7, mitochondrial OS=Mus musculus GN=Mrps7 PE=2 SV=1	RT07_MOUSE	2.31711
NEDD8-activating enzyme E1 catalytic subunit OS=Mus musculus GN=Uba3 PE=1 SV=2	UBA3_MOUSE	2.32084
Estradiol 17-beta-dehydrogenase 12 OS=Mus musculus GN=Hsd17b12 PE=2 SV=1	DHB12_MOUSE	2.32597
60S ribosomal protein L27a OS=Mus musculus GN=Rpl27a PE=2 SV=5	RL27A_MOUSE	2.33026
Casein kinase II subunit beta OS=Mus musculus GN=Csnk2b PE=1 SV=1	CSK2B_MOUSE	2.33298
Cluster of Sorting nexin-6 OS=Mus musculus GN=Snx6 PE=1 SV=2 (SNX6_MOUSE)	SNX6_MOUSE	2.33926
Kinetochore protein Spc25 OS=Mus musculus GN=Spc25 PE=2 SV=1	SPC25_MOUSE	2.34776
Cold-inducible RNA-binding protein OS=Mus musculus GN=Cirbp PE=1 SV=1	CIRBP_MOUSE	2.39072
FERM, RhoGEF and pleckstrin domain-containing protein 1 OS=Mus musculus GN=Farp1 PE=1 SV=1	FARP1_MOUSE	2.40802
Protein S100-A10 OS=Mus musculus GN=S100a10 PE=1 SV=2	S10AA_MOUSE	2.40802
Glucose-induced degradation protein 8 homolog OS=Mus musculus GN=Gid8 PE=2 SV=1	GID8_MOUSE	2.41145
Peptidyl-prolyl cis-trans isomerase FKBP2 OS=Mus musculus GN=Fkbp2 PE=1 SV=1	FKBP2_MOUSE	2.41488
PDZ domain-containing protein 11 OS=Mus musculus GN=Pdzd11 PE=1 SV=1	PDZ11_MOUSE	2.41488
Dynactin subunit 2 OS=Mus musculus GN=Dctn2 PE=1 SV=3	DCTN2_MOUSE	2.42274
Synaptic vesicle membrane protein VAT-1 homolog OS=Mus musculus GN=Vat1 PE=1 SV=3	VAT1_MOUSE	2.4246
Persulfide dioxygenase ETHE1, mitochondrial OS=Mus musculus GN=Ethe1 PE=1 SV=2	ETHE1_MOUSE	2.43074
Ras-related protein Ral-A OS=Mus musculus GN=Rala PE=1 SV=1	RALA_MOUSE	2.43382
Ras-related protein Rab-5A OS=Mus musculus GN=Rab5a PE=1 SV=1	RAB5A_MOUSE	2.43552
BAG family molecular chaperone regulator 1 OS=Mus musculus GN=Bag1 PE=1 SV=3	BAG1_MOUSE	2.44087
Pleiotropic regulator 1 OS=Mus musculus GN=Plrg1 PE=2 SV=1	PLRG1_MOUSE	2.46362
Transmembrane protein 33 OS=Mus musculus GN=Tmem33 PE=2 SV=1	TMM33_MOUSE	2.46379
Inter-alpha-trypsin inhibitor heavy chain H2 OS=Mus musculus GN=Itih2 PE=1 SV=1	ITIH2_MOUSE	2.47458
Fibrinogen beta chain OS=Mus musculus GN=Fgb PE=2 SV=1	FIBB_MOUSE	2.51145
Nuclear pore complex protein Nup54 OS=Mus musculus GN=Nup54 PE=1 SV=1	NUP54_MOUSE	2.55461
Cleavage and polyadenylation specificity factor subunit 1 OS=Mus musculus GN=Cpsf1 PE=1 SV=1	CPSF1_MOUSE	2.55702
Kinetochore protein Spc24 OS=Mus musculus GN=Spc24 PE=2 SV=1	SPC24_MOUSE	2.55702
NADH dehydrogenase [ubiquinone] iron-sulfur protein 4, mitochondrial OS=Mus musculus GN=Ndufs4 PE=1 SV=3	NDUS4_MOUSE	2.55876
28S ribosomal protein S28, mitochondrial OS=Mus musculus GN=Mrps28 PE=1 SV=1	RT28_MOUSE	2.56045
60S ribosomal protein L34 OS=Mus musculus GN=Rpl34 PE=1 SV=2	RL34_MOUSE	2.56388
Small nuclear ribonucleoprotein Sm D1 OS=Mus musculus GN=Snrpd1 PE=2 SV=1	SMD1_MOUSE	2.56388
39S ribosomal protein L20, mitochondrial OS=Mus musculus GN=Mrpl20 PE=1 SV=1	RM20_MOUSE	2.56388
Myotrophin OS=Mus musculus GN=Mtpn PE=1 SV=2	MTPN_MOUSE	2.56388
ATP synthase protein 8 OS=Mus musculus GN=Mtatp8 PE=1 SV=1	ATP8_MOUSE	2.5673
Synaptojanin-2-binding protein OS=Mus musculus GN=Synj2bp PE=1 SV=1	SYJ2B_MOUSE	2.57068
Aldose reductase-related protein 2 OS=Mus musculus GN=Akr1b8 PE=1 SV=2	ALD2_MOUSE	2.59179
SH3 domain-containing kinase-binding protein 1 OS=Mus musculus GN=Sh3kbp1 PE=1 SV=1	SH3K1_MOUSE	2.61535
ES1 protein homolog, mitochondrial OS=Mus musculus GN=D10Jhu81e PE=1 SV=1	ES1_MOUSE	2.62697
Protein PRRC2A OS=Mus musculus GN=Prrc2a PE=1 SV=1	PRC2A_MOUSE	2.64812
Hypoxanthine-guanine phosphoribosyltransferase OS=Mus musculus GN=Hprt1 PE=1 SV=3	HPRT_MOUSE	2.67489
Protein PBDC1 OS=Mus musculus GN=Pbdc1 PE=2 SV=1	PBDC1_MOUSE	2.68493
Cluster of Hemoglobin subunit beta-H1 OS=Mus musculus GN=Hbb-bh1 PE=2 SV=3 (HBBZ_MOUSE)	HBBZ_MOUSE	2.69298
Four and a half LIM domains protein 1 OS=Mus musculus GN=Fhl1 PE=1 SV=3	FHL1_MOUSE	2.70602
Serine/arginine-rich splicing factor 9 OS=Mus musculus GN=Srsf9 PE=1 SV=1	SRSF9_MOUSE	2.71036
Cluster of Cytoplasmic FMR1-interacting protein 1 OS=Mus musculus GN=Cyfip1 PE=1 SV=1 (CYFP1_MOUSE)	CYFP1_MOUSE	2.71288
Carbonic anhydrase 3 OS=Mus musculus GN=Ca3 PE=1 SV=3	CAH3_MOUSE	2.71288
Dynein light chain Tctex-type 1 OS=Mus musculus GN=Dynlt1 PE=1 SV=1	DYLT1_MOUSE	2.71288
Acylphosphatase-1 OS=Mus musculus GN=Acyp1 PE=2 SV=2	ACYP1_MOUSE	2.71288
Active regulator of SIRT1 OS=Mus musculus GN=Rps19bp1 PE=1 SV=1	AROS_MOUSE	2.71288
Ribosyldihydronicotinamide dehydrogenase [quinone] OS=Mus musculus GN=Nqo2 PE=2 SV=3	NQO2_MOUSE	2.71288
Proteolipid protein 2 OS=Mus musculus GN=Plp2 PE=2 SV=1	PLP2_MOUSE	2.7163
Protein NipSnap homolog 1 OS=Mus musculus GN=Nipsnap1 PE=1 SV=1	NIPS1_MOUSE	2.71785
Thioredoxin OS=Mus musculus GN=Txn PE=1 SV=3	THIO_MOUSE	2.72241
Maleylacetoacetate isomerase OS=Mus musculus GN=Gstz1 PE=1 SV=1	MAAI_MOUSE	2.73816
Sorbitol dehydrogenase OS=Mus musculus GN=Sord PE=1 SV=3	DHSO_MOUSE	2.83433
Destrin OS=Mus musculus GN=Dstn PE=1 SV=3	DEST_MOUSE	2.8503
Cluster of Small ubiquitin-related modifier 2 OS=Mus musculus GN=Sumo2 PE=1 SV=1 (SUMO2_MOUSE)	SUMO2_MOUSE	2.85051
Procollagen galactosyltransferase 1 OS=Mus musculus GN=Colgalt1 PE=1 SV=2	GT251_MOUSE	2.86155
Pro-cathepsin H OS=Mus musculus GN=Ctsh PE=2 SV=2	CATH_MOUSE	2.86188
NADH dehydrogenase [ubiquinone] 1 beta subcomplex subunit 3 OS=Mus musculus GN=Ndufb3 PE=1 SV=1	NDUB3_MOUSE	2.86188
Neudesin OS=Mus musculus GN=Nenf PE=1 SV=1	NENF_MOUSE	2.86188
Vesicle-associated membrane protein 3 OS=Mus musculus GN=Vamp3 PE=1 SV=1	VAMP3_MOUSE	2.86188
Nucleoside diphosphate kinase A OS=Mus musculus GN=Nme1 PE=1 SV=1	NDKA_MOUSE	2.86237
High mobility group protein HMG-I/HMG-Y OS=Mus musculus GN=Hmga1 PE=1 SV=4	HMGA1_MOUSE	2.8653
Dolichyl-diphosphooligosaccharide--protein glycosyltransferase subunit DAD1 OS=Mus musculus GN=Dad1 PE=2 SV=3	DAD1_MOUSE	2.86868
Nucleoside diphosphate kinase B OS=Mus musculus GN=Nme2 PE=1 SV=1	NDKB_MOUSE	2.89759
Lysophospholipase-like protein 1 OS=Mus musculus GN=Lyplal1 PE=1 SV=3	LYPL1_MOUSE	2.9005
Glutathione synthetase OS=Mus musculus GN=Gss PE=2 SV=1	GSHB_MOUSE	2.93759
Nucleolar RNA helicase 2 OS=Mus musculus GN=Ddx21 PE=1 SV=3	DDX21_MOUSE	2.96083
HD domain-containing protein 2 OS=Mus musculus GN=Hddc2 PE=2 SV=1	HDDC2_MOUSE	2.96476
Phosphomannomutase 2 OS=Mus musculus GN=Pmm2 PE=1 SV=1	PMM2_MOUSE	2.99499
Thioredoxin domain-containing protein 12 OS=Mus musculus GN=Txndc12 PE=2 SV=1	TXD12_MOUSE	3.00613
Low-density lipoprotein receptor-related protein 2 OS=Mus musculus GN=Lrp2 PE=1 SV=1	LRP2_MOUSE	3.01088
Transcription elongation factor B polypeptide 1 OS=Mus musculus GN=Tceb1 PE=1 SV=1	ELOC_MOUSE	3.01088
Thioredoxin domain-containing protein 17 OS=Mus musculus GN=Txndc17 PE=1 SV=1	TXD17_MOUSE	3.01088
Zinc finger protein 830 OS=Mus musculus GN=Znf830 PE=1 SV=1	ZN830_MOUSE	3.0143
Golgi-associated plant pathogenesis-related protein 1 OS=Mus musculus GN=Glipr2 PE=2 SV=3	GAPR1_MOUSE	3.0143
39S ribosomal protein L49, mitochondrial OS=Mus musculus GN=Mrpl49 PE=2 SV=1	RM49_MOUSE	3.0143
40S ribosomal protein S28 OS=Mus musculus GN=Rps28 PE=2 SV=1	RS28_MOUSE	3.02662
DCN1-like protein 1 OS=Mus musculus GN=Dcun1d1 PE=2 SV=1	DCNL1_MOUSE	3.0896
Bcl-2 homologous antagonist/killer OS=Mus musculus GN=Bak1 PE=1 SV=2	BAK_MOUSE	3.15987
Non-specific lipid-transfer protein OS=Mus musculus GN=Scp2 PE=1 SV=3	NLTP_MOUSE	3.1633
Barrier-to-autointegration factor OS=Mus musculus GN=Banf1 PE=1 SV=1	BAF_MOUSE	3.1633
Profilin-1 OS=Mus musculus GN=Pfn1 PE=1 SV=2	PROF1_MOUSE	3.1639
Pterin-4-alpha-carbinolamine dehydratase OS=Mus musculus GN=Pcbd1 PE=1 SV=2	PHS_MOUSE	3.16668
GTP-binding protein Rheb OS=Mus musculus GN=Rheb PE=1 SV=1	RHEB_MOUSE	3.16668
Prefoldin subunit 2 OS=Mus musculus GN=Pfdn2 PE=2 SV=2	PFD2_MOUSE	3.16986
Nuclear pore complex protein Nup85 OS=Mus musculus GN=Nup85 PE=1 SV=1	NUP85_MOUSE	3.17018
Bisphosphoglycerate mutase OS=Mus musculus GN=Bpgm PE=2 SV=2	PMGE_MOUSE	3.20618
Rab-like protein 2A OS=Mus musculus GN=Rabl2 PE=1 SV=1	RBL2A_MOUSE	3.21746
RNA-binding protein with multiple splicing OS=Mus musculus GN=Rbpms PE=2 SV=2	RBPMS_MOUSE	3.24093
Ras-related protein Rab-21 OS=Mus musculus GN=Rab21 PE=1 SV=4	RAB21_MOUSE	3.25136
Laminin subunit alpha-5 OS=Mus musculus GN=Lama5 PE=1 SV=4	LAMA5_MOUSE	3.25393
Nucleoprotein TPR OS=Mus musculus GN=Tpr PE=1 SV=1	TPR_MOUSE	3.30503
Transmembrane protein 263 OS=Mus musculus GN=Tmem263 PE=2 SV=1	TM263_MOUSE	3.31228
60S ribosomal protein L35a OS=Mus musculus GN=Rpl35a PE=1 SV=2	RL35A_MOUSE	3.32225
Exportin-5 OS=Mus musculus GN=Xpo5 PE=2 SV=1	XPO5_MOUSE	3.32252
Cluster of Transcription activator BRG1 OS=Mus musculus GN=Smarca4 PE=1 SV=1 (SMCA4_MOUSE)	SMCA4_MOUSE	3.35908
Heat shock protein beta-1 OS=Mus musculus GN=Hspb1 PE=1 SV=3	HSPB1_MOUSE	3.37136
Membrane-associated progesterone receptor component 2 OS=Mus musculus GN=Pgrmc2 PE=1 SV=2	PGRC2_MOUSE	3.45775
Cellular retinoic acid-binding protein 2 OS=Mus musculus GN=Crabp2 PE=2 SV=2	RABP2_MOUSE	3.46128
U6 snRNA-associated Sm-like protein LSm8 OS=Mus musculus GN=Lsm8 PE=3 SV=3	LSM8_MOUSE	3.46128
Cluster of Stathmin OS=Mus musculus GN=Stmn1 PE=1 SV=2 (STMN1_MOUSE)	STMN1_MOUSE	3.4618
28S ribosomal protein S34, mitochondrial OS=Mus musculus GN=Mrps34 PE=2 SV=1	RT34_MOUSE	3.46467
ATP synthase subunit delta, mitochondrial OS=Mus musculus GN=Atp5d PE=1 SV=1	ATPD_MOUSE	3.46818
Histidine triad nucleotide-binding protein 2, mitochondrial OS=Mus musculus GN=Hint2 PE=1 SV=1	HINT2_MOUSE	3.47152
Ubiquitin carboxyl-terminal hydrolase isozyme L1 OS=Mus musculus GN=Uchl1 PE=1 SV=1	UCHL1_MOUSE	3.5784
Single-stranded DNA-binding protein, mitochondrial OS=Mus musculus GN=Ssbp1 PE=1 SV=1	SSBP_MOUSE	3.60687
Reticulon-3 OS=Mus musculus GN=Rtn3 PE=1 SV=2	RTN3_MOUSE	3.61367
Cystatin-B OS=Mus musculus GN=Cstb PE=1 SV=1	CYTB_MOUSE	3.61367
Exosome complex component RRP46 OS=Mus musculus GN=Exosc5 PE=1 SV=1	EXOS5_MOUSE	3.61367
NADH dehydrogenase [ubiquinone] iron-sulfur protein 6, mitochondrial OS=Mus musculus GN=Ndufs6 PE=1 SV=2	NDUS6_MOUSE	3.61367
Replication protein A 14 kDa subunit OS=Mus musculus GN=Rpa3 PE=2 SV=1	RFA3_MOUSE	3.62052
Poly [ADP-ribose] polymerase 1 OS=Mus musculus GN=Parp1 PE=1 SV=3	PARP1_MOUSE	3.70924
Craniofacial development protein 1 OS=Mus musculus GN=Cfdp1 PE=1 SV=1	CFDP1_MOUSE	3.74616
60S ribosomal protein L22-like 1 OS=Mus musculus GN=Rpl22l1 PE=1 SV=1	RL22L_MOUSE	3.76267
Ribonuclease UK114 OS=Mus musculus GN=Hrsp12 PE=1 SV=3	UK114_MOUSE	3.76267
Huntingtin-interacting protein K OS=Mus musculus GN=Hypk PE=2 SV=2	HYPK_MOUSE	3.76267
Rho GDP-dissociation inhibitor 2 OS=Mus musculus GN=Arhgdib PE=1 SV=3	GDIR2_MOUSE	3.76267
Nucleoside diphosphate kinase, mitochondrial OS=Mus musculus GN=Nme4 PE=1 SV=1	NDKM_MOUSE	3.76617
Small nuclear ribonucleoprotein F OS=Mus musculus GN=Snrpf PE=2 SV=1	RUXF_MOUSE	3.7695
Magnesium-dependent phosphatase 1 OS=Mus musculus GN=Mdp1 PE=1 SV=1	MGDP1_MOUSE	3.7695
MOB-like protein phocein OS=Mus musculus GN=Mob4 PE=1 SV=1	PHOCN_MOUSE	3.778
Prolow-density lipoprotein receptor-related protein 1 OS=Mus musculus GN=Lrp1 PE=1 SV=1	LRP1_MOUSE	3.7974
40S ribosomal protein S16 OS=Mus musculus GN=Rps16 PE=2 SV=4	RS16_MOUSE	3.83828
Protein PRRC2C OS=Mus musculus GN=Prrc2c PE=1 SV=3	PRC2C_MOUSE	3.91074
PHD finger-like domain-containing protein 5A OS=Mus musculus GN=Phf5a PE=1 SV=1	PHF5A_MOUSE	3.91517
60S ribosomal protein L36a OS=Mus musculus GN=Rpl36a PE=1 SV=2	RL36A_MOUSE	3.9185
Small nuclear ribonucleoprotein G OS=Mus musculus GN=Snrpg PE=1 SV=1	RUXG_MOUSE	3.9185
Cluster of Dynein light chain 1, cytoplasmic OS=Mus musculus GN=Dynll1 PE=1 SV=1 (DYL1_MOUSE)	DYL1_MOUSE	3.9185
CDGSH iron-sulfur domain-containing protein 2 OS=Mus musculus GN=Cisd2 PE=1 SV=1	CISD2_MOUSE	3.922
Protein NipSnap homolog 2 OS=Mus musculus GN=Gbas PE=2 SV=1	NIPS2_MOUSE	3.94877
Coiled-coil domain-containing protein 25 OS=Mus musculus GN=Ccdc25 PE=1 SV=1	CCD25_MOUSE	4.04815
Protein FAM162A OS=Mus musculus GN=Fam162a PE=2 SV=1	F162A_MOUSE	4.06067
60S ribosomal protein L35 OS=Mus musculus GN=Rpl35 PE=2 SV=1	RL35_MOUSE	4.0675
SH3 domain-binding glutamic acid-rich-like protein 3 OS=Mus musculus GN=Sh3bgrl3 PE=1 SV=1	SH3L3_MOUSE	4.071
Mitochondrial dicarboxylate carrier OS=Mus musculus GN=Slc25a10 PE=1 SV=2	DIC_MOUSE	4.071
Zinc finger matrin-type protein 2 OS=Mus musculus GN=Zmat2 PE=2 SV=1	ZMAT2_MOUSE	4.0745
Integrin-linked protein kinase OS=Mus musculus GN=Ilk PE=1 SV=2	ILK_MOUSE	4.0745
Enhancer of rudimentary homolog OS=Mus musculus GN=Erh PE=1 SV=1	ERH_MOUSE	4.0745
Cholesterol side-chain cleavage enzyme, mitochondrial OS=Mus musculus GN=Cyp11a1 PE=2 SV=1	CP11A_MOUSE	4.21317
O-acetyl-ADP-ribose deacetylase 1 OS=Mus musculus GN=Oard1 PE=2 SV=2	OARD1_MOUSE	4.2165
U6 snRNA-associated Sm-like protein LSm2 OS=Mus musculus GN=Lsm2 PE=3 SV=1	LSM2_MOUSE	4.2165
High mobility group protein HMGI-C OS=Mus musculus GN=Hmga2 PE=1 SV=1	HMGA2_MOUSE	4.2165
Multifunctional methyltransferase subunit TRM112-like protein OS=Mus musculus GN=Trmt112 PE=2 SV=1	TR112_MOUSE	4.22
40S ribosomal protein S15a OS=Mus musculus GN=Rps15a PE=1 SV=2	RS15A_MOUSE	4.33258
Protein S100-A11 OS=Mus musculus GN=S100a11 PE=1 SV=1	S10AB_MOUSE	4.36217
Endothelial differentiation-related factor 1 OS=Mus musculus GN=Edf1 PE=1 SV=1	EDF1_MOUSE	4.3725
40S ribosomal protein S20 OS=Mus musculus GN=Rps20 PE=1 SV=1	RS20_MOUSE	4.45633
Signal peptidase complex catalytic subunit SEC11A OS=Mus musculus GN=Sec11a PE=2 SV=1	SC11A_MOUSE	4.46095
Aldose reductase-related protein 1 OS=Mus musculus GN=Akr1b7 PE=2 SV=4	ALD1_MOUSE	4.46137
Cluster of AP-1 complex subunit mu-1 OS=Mus musculus GN=Ap1m1 PE=1 SV=3 (AP1M1_MOUSE)	AP1M1_MOUSE	4.49739
Creatine kinase M-type OS=Mus musculus GN=Ckm PE=1 SV=1	KCRM_MOUSE	4.5145
DNA replication complex GINS protein PSF3 OS=Mus musculus GN=Gins3 PE=2 SV=1	PSF3_MOUSE	4.518
Valacyclovir hydrolase OS=Mus musculus GN=Bphl PE=1 SV=1	BPHL_MOUSE	4.518
Programmed cell death protein 5 OS=Mus musculus GN=Pdcd5 PE=1 SV=3	PDCD5_MOUSE	4.5215
NudC domain-containing protein 2 OS=Mus musculus GN=Nudcd2 PE=1 SV=1	NUDC2_MOUSE	4.5215
Reticulon-4 OS=Mus musculus GN=Rtn4 PE=1 SV=2	RTN4_MOUSE	4.57733
Cluster of 60S ribosomal protein L32 OS=Mus musculus GN=Rpl32 PE=1 SV=2 (RL32_MOUSE)	RL32_MOUSE	4.66005
39S ribosomal protein L23, mitochondrial OS=Mus musculus GN=Mrpl23 PE=2 SV=1	RM23_MOUSE	4.667
High mobility group protein B3 OS=Mus musculus GN=Hmgb3 PE=2 SV=3	HMGB3_MOUSE	4.75674
Astrocytic phosphoprotein PEA-15 OS=Mus musculus GN=Pea15 PE=1 SV=1	PEA15_MOUSE	4.82283
NADH dehydrogenase [ubiquinone] 1 beta subcomplex subunit 7 OS=Mus musculus GN=Ndufb7 PE=1 SV=3	NDUB7_MOUSE	4.82283
60S ribosomal protein L36 OS=Mus musculus GN=Rpl36 PE=2 SV=2	RL36_MOUSE	4.82633
Sorting nexin-3 OS=Mus musculus GN=Snx3 PE=1 SV=3	SNX3_MOUSE	4.85772
Hematological and neurological expressed 1 protein OS=Mus musculus GN=Hn1 PE=1 SV=3	HN1_MOUSE	4.88495
14 kDa phosphohistidine phosphatase OS=Mus musculus GN=Phpt1 PE=2 SV=1	PHP14_MOUSE	4.97183
Apolipoprotein B-100 OS=Mus musculus GN=Apob PE=1 SV=1	APOB_MOUSE	4.97533
Myosin regulatory light chain 2, skeletal muscle isoform OS=Mus musculus GN=Mylpf PE=1 SV=3	MLRS_MOUSE	4.97533
NADH dehydrogenase [ubiquinone] 1 alpha subcomplex subunit 6 OS=Mus musculus GN=Ndufa6 PE=1 SV=1	NDUA6_MOUSE	5.12433
3 beta-hydroxysteroid dehydrogenase/Delta 5-->4-isomerase type 1 OS=Mus musculus GN=Hsd3b1 PE=2 SV=3	3BHS1_MOUSE	5.12767
Cytoplasmic dynein 1 heavy chain 1 OS=Mus musculus GN=Dync1h1 PE=1 SV=2	DYHC1_MOUSE	5.256
Myosin light chain 6B OS=Mus musculus GN=Myl6b PE=2 SV=1	MYL6B_MOUSE	5.2665
Tumor suppressor p53-binding protein 1 OS=Mus musculus GN=Tp53bp1 PE=1 SV=2	TP53B_MOUSE	5.26983
Small nuclear ribonucleoprotein E OS=Mus musculus GN=Snrpe PE=2 SV=1	RUXE_MOUSE	5.27333
40S ribosomal protein S27-like OS=Mus musculus GN=Rps27l PE=2 SV=3	RS27L_MOUSE	5.27333
Ubiquitin-conjugating enzyme E2 L3 OS=Mus musculus GN=Ube2l3 PE=2 SV=1	UB2L3_MOUSE	5.3233
DNA-directed RNA polymerases I, II, and III subunit RPABC3 OS=Mus musculus GN=Polr2h PE=2 SV=3	RPAB3_MOUSE	5.42233
Ig kappa chain C region OS=Mus musculus PE=1 SV=1	IGKC_MOUSE	5.44292
40S ribosomal protein S18 OS=Mus musculus GN=Rps18 PE=1 SV=3	RS18_MOUSE	5.48276
40S ribosomal protein S26 OS=Mus musculus GN=Rps26 PE=2 SV=3	RS26_MOUSE	5.52204
U6 snRNA-associated Sm-like protein LSm3 OS=Mus musculus GN=Lsm3 PE=3 SV=2	LSM3_MOUSE	5.57133
E3 SUMO-protein ligase RanBP2 OS=Mus musculus GN=Ranbp2 PE=1 SV=2	RBP2_MOUSE	5.57817
Actin-related protein 2/3 complex subunit 5 OS=Mus musculus GN=Arpc5 PE=2 SV=3	ARPC5_MOUSE	5.57817
A-kinase anchor protein 12 OS=Mus musculus GN=Akap12 PE=1 SV=1	AKA12_MOUSE	5.59406
40S ribosomal protein S25 OS=Mus musculus GN=Rps25 PE=1 SV=1	RS25_MOUSE	5.65771
Calmodulin OS=Mus musculus GN=Calm1 PE=1 SV=2	CALM_MOUSE	5.734
Laminin subunit alpha-1 OS=Mus musculus GN=Lama1 PE=1 SV=1	LAMA1_MOUSE	5.73609
60S ribosomal protein L37a OS=Mus musculus GN=Rpl37a PE=2 SV=2	RL37A_MOUSE	5.87617
Pre-mRNA-processing-splicing factor 8 OS=Mus musculus GN=Prpf8 PE=1 SV=2	PRP8_MOUSE	5.88469
Macrophage migration inhibitory factor OS=Mus musculus GN=Mif PE=1 SV=2	MIF_MOUSE	6.01672
Peptidyl-prolyl cis-trans isomerase NIMA-interacting 1 OS=Mus musculus GN=Pin1 PE=1 SV=1	PIN1_MOUSE	6.02167
Metaxin-2 OS=Mus musculus GN=Mtx2 PE=1 SV=1	MTX2_MOUSE	6.15508
Histidine triad nucleotide-binding protein 1 OS=Mus musculus GN=Hint1 PE=1 SV=3	HINT1_MOUSE	6.1775
AT-rich interactive domain-containing protein 1A OS=Mus musculus GN=Arid1a PE=1 SV=1	ARI1A_MOUSE	6.3335
Nuclear cap-binding protein subunit 2 OS=Mus musculus GN=Ncbp2 PE=1 SV=1	NCBP2_MOUSE	6.3335
Cytochrome c oxidase subunit 5A, mitochondrial OS=Mus musculus GN=Cox5a PE=1 SV=2	COX5A_MOUSE	6.3335
Splicing factor 3B subunit 6 OS=Mus musculus GN=Sf3b6 PE=1 SV=1	SF3B6_MOUSE	6.4755
ATP synthase subunit g, mitochondrial OS=Mus musculus GN=Atp5l PE=1 SV=1	ATP5L_MOUSE	6.4825
Prefoldin subunit 5 OS=Mus musculus GN=Pfdn5 PE=1 SV=1	PFD5_MOUSE	6.4825
ATP synthase subunit e, mitochondrial OS=Mus musculus GN=Atp5i PE=1 SV=2	ATP5I_MOUSE	6.628
Peptidyl-prolyl cis-trans isomerase FKBP1A OS=Mus musculus GN=Fkbp1a PE=1 SV=2	FKB1A_MOUSE	6.6315
NADH dehydrogenase [ubiquinone] 1 beta subcomplex subunit 4 OS=Mus musculus GN=Ndufb4 PE=1 SV=3	NDUB4_MOUSE	6.63483
40S ribosomal protein S21 OS=Mus musculus GN=Rps21 PE=2 SV=1	RS21_MOUSE	6.78383
60S ribosomal protein L22 OS=Mus musculus GN=Rpl22 PE=1 SV=2	RL22_MOUSE	6.78733
Activated RNA polymerase II transcriptional coactivator p15 OS=Mus musculus GN=Sub1 PE=1 SV=3	TCP4_MOUSE	6.87231
Myeloid-derived growth factor OS=Mus musculus GN=Mydgf PE=1 SV=1	MYDGF_MOUSE	6.93283
Profilin-2 OS=Mus musculus GN=Pfn2 PE=1 SV=3	PROF2_MOUSE	6.93967
Coactosin-like protein OS=Mus musculus GN=Cotl1 PE=1 SV=3	COTL1_MOUSE	7.05407
D-dopachrome decarboxylase OS=Mus musculus GN=Ddt PE=1 SV=3	DOPD_MOUSE	7.08867
SUMO-conjugating enzyme UBC9 OS=Mus musculus GN=Ube2i PE=1 SV=1	UBC9_MOUSE	7.26193
NADH dehydrogenase [ubiquinone] 1 beta subcomplex subunit 5, mitochondrial OS=Mus musculus GN=Ndufb5 PE=1 SV=1	NDUB5_MOUSE	7.38667
Cytochrome b-c1 complex subunit 7 OS=Mus musculus GN=Uqcrb PE=1 SV=3	QCR7_MOUSE	7.53567
Alcohol dehydrogenase 1 OS=Mus musculus GN=Adh1 PE=1 SV=2	ADH1_MOUSE	7.83145
NADH dehydrogenase [ubiquinone] 1 alpha subcomplex subunit 12 OS=Mus musculus GN=Ndufa12 PE=2 SV=2	NDUAC_MOUSE	7.844
40S ribosomal protein S23 OS=Mus musculus GN=Rps23 PE=1 SV=3	RS23_MOUSE	7.86282
Cluster of Myosin light chain 1/3, skeletal muscle isoform OS=Mus musculus GN=Myl1 PE=1 SV=2 (MYL1_MOUSE)	MYL1_MOUSE	7.97933
40S ribosomal protein S27 OS=Mus musculus GN=Rps27 PE=1 SV=3	RS27_MOUSE	7.98967
Ubiquitin-like protein 4A OS=Mus musculus GN=Ubl4a PE=2 SV=1	UBL4A_MOUSE	8.291
Bis(5'-nucleosyl)-tetraphosphatase [asymmetrical] OS=Mus musculus GN=Nudt2 PE=1 SV=3	AP4A_MOUSE	8.42967
NHP2-like protein 1 OS=Mus musculus GN=Nhp2l1 PE=1 SV=4	NH2L1_MOUSE	8.43317
Protein mago nashi homolog 2 OS=Mus musculus GN=Magohb PE=2 SV=1	MGN2_MOUSE	8.66895
Myosin light polypeptide 6 OS=Mus musculus GN=Myl6 PE=1 SV=3	MYL6_MOUSE	8.71183
NADH dehydrogenase [ubiquinone] 1 alpha subcomplex subunit 13 OS=Mus musculus GN=Ndufa13 PE=1 SV=3	NDUAD_MOUSE	8.74483
Small nuclear ribonucleoprotein Sm D3 OS=Mus musculus GN=Snrpd3 PE=1 SV=1	SMD3_MOUSE	9.19183
Cytochrome c oxidase subunit 6B1 OS=Mus musculus GN=Cox6b1 PE=1 SV=2	CX6B1_MOUSE	9.19533
Cytochrome c oxidase subunit 5B, mitochondrial OS=Mus musculus GN=Cox5b PE=1 SV=1	COX5B_MOUSE	9.20217
SH3 domain-binding glutamic acid-rich-like protein OS=Mus musculus GN=Sh3bgrl PE=3 SV=1	SH3L1_MOUSE	9.34433
60S acidic ribosomal protein P2 OS=Mus musculus GN=Rplp2 PE=1 SV=3	RLA2_MOUSE	9.64567
Plectin OS=Mus musculus GN=Plec PE=1 SV=3	PLEC_MOUSE	9.76606
Low molecular weight phosphotyrosine protein phosphatase OS=Mus musculus GN=Acp1 PE=1 SV=3	PPAC_MOUSE	9.78783
40S ribosomal protein S13 OS=Mus musculus GN=Rps13 PE=1 SV=2	RS13_MOUSE	9.79415
Ras-related protein Rab-33B OS=Mus musculus GN=Rab33b PE=1 SV=1	RB33B_MOUSE	10.0962
Cellular retinoic acid-binding protein 1 OS=Mus musculus GN=Crabp1 PE=1 SV=2	RABP1_MOUSE	10.0962
Cluster of Ubiquitin-conjugating enzyme E2 variant 1 OS=Mus musculus GN=Ube2v1 PE=1 SV=1 (UB2V1_MOUSE)	UB2V1_MOUSE	10.0962
Cytochrome c oxidase subunit NDUFA4 OS=Mus musculus GN=Ndufa4 PE=1 SV=2	NDUA4_MOUSE	10.6922
40S ribosomal protein S15 OS=Mus musculus GN=Rps15 PE=2 SV=2	RS15_MOUSE	10.997
60S ribosomal protein L38 OS=Mus musculus GN=Rpl38 PE=2 SV=3	RL38_MOUSE	11.0038
Mitochondrial fission 1 protein OS=Mus musculus GN=Fis1 PE=1 SV=1	FIS1_MOUSE	11.3018
Cytochrome b5 OS=Mus musculus GN=Cyb5a PE=1 SV=2	CYB5_MOUSE	11.3053
Transthyretin OS=Mus musculus GN=Ttr PE=1 SV=1	TTHY_MOUSE	11.4543
Transcription elongation factor B polypeptide 2 OS=Mus musculus GN=Tceb2 PE=1 SV=1	ELOB_MOUSE	11.4577
60S ribosomal protein L31 OS=Mus musculus GN=Rpl31 PE=1 SV=1	RL31_MOUSE	11.5967
10 kDa heat shock protein, mitochondrial OS=Mus musculus GN=Hspe1 PE=1 SV=2	CH10_MOUSE	12.362
60S ribosomal protein L27 OS=Mus musculus GN=Rpl27 PE=1 SV=2	RL27_MOUSE	12.9548
Tubulin-specific chaperone A OS=Mus musculus GN=Tbca PE=2 SV=3	TBCA_MOUSE	12.9548
60S ribosomal protein L30 OS=Mus musculus GN=Rpl30 PE=2 SV=2	RL30_MOUSE	13.1107
Fatty acid-binding protein, epidermal OS=Mus musculus GN=Fabp5 PE=1 SV=3	FABP5_MOUSE	13.2733
40S ribosomal protein S14 OS=Mus musculus GN=Rps14 PE=2 SV=3	RS14_MOUSE	13.3626
Fatty acid-binding protein, adipocyte OS=Mus musculus GN=Fabp4 PE=1 SV=3	FABP4_MOUSE	13.4087
60S ribosomal protein L23 OS=Mus musculus GN=Rpl23 PE=1 SV=1	RL23_MOUSE	13.412
40S ribosomal protein S12 OS=Mus musculus GN=Rps12 PE=1 SV=2	RS12_MOUSE	13.7168
40S ribosomal protein S24 OS=Mus musculus GN=Rps24 PE=2 SV=1	RS24_MOUSE	13.7238
Prothymosin alpha OS=Mus musculus GN=Ptma PE=1 SV=2	PTMA_MOUSE	14.0115
RNA-binding protein 3 OS=Mus musculus GN=Rbm3 PE=2 SV=1	RBM3_MOUSE	14.0383
Ubiquitin-conjugating enzyme E2 N OS=Mus musculus GN=Ube2n PE=1 SV=1	UBE2N_MOUSE	15.0776
Nestin OS=Mus musculus GN=Nes PE=1 SV=1	NEST_MOUSE	15.0807
Peroxiredoxin-5, mitochondrial OS=Mus musculus GN=Prdx5 PE=1 SV=2	PRDX5_MOUSE	15.6642
Retinol-binding protein 1 OS=Mus musculus GN=Rbp1 PE=2 SV=2	RET1_MOUSE	15.969
Superoxide dismutase [Cu-Zn] OS=Mus musculus GN=Sod1 PE=1 SV=2	SODC_MOUSE	16.7243
Galectin-1 OS=Mus musculus GN=Lgals1 PE=1 SV=3	LEG1_MOUSE	17.0327
Small nuclear ribonucleoprotein Sm D2 OS=Mus musculus GN=Snrpd2 PE=2 SV=1	SMD2_MOUSE	19.2985
Cytochrome c oxidase subunit 4 isoform 1, mitochondrial OS=Mus musculus GN=Cox4i1 PE=1 SV=2	COX41_MOUSE	21.2423
40S ribosomal protein S19 OS=Mus musculus GN=Rps19 PE=1 SV=3	RS19_MOUSE	21.2595
40S ribosomal protein S17 OS=Mus musculus GN=Rps17 PE=1 SV=2	RS17_MOUSE	24.7944
Cluster of Myosin-7B OS=Mus musculus GN=Myh7b PE=3 SV=1 (MYH7B_MOUSE)	MYH7B_MOUSE	29.8714
Calreticulin OS=Mus musculus GN=Calr PE=1 SV=1	CALR_MOUSE	51.6422

## Sheet: Supplemental Table 7
Calr Wt vs Calr Htr >2
Protein name	Accession	Ratio Calr+/+ vs Calr+/-
Protein transport protein Sec23B OS=Mus musculus GN=Sec23b PE=1 SV=1	SC23B_MOUSE	1.87469
28S ribosomal protein S22, mitochondrial OS=Mus musculus GN=Mrps22 PE=2 SV=1	RT22_MOUSE	1.87771
HCLS1-binding protein 3 OS=Mus musculus GN=Hs1bp3 PE=1 SV=2	H1BP3_MOUSE	1.88435
Probable ATP-dependent RNA helicase DDX27 OS=Mus musculus GN=Ddx27 PE=1 SV=3	DDX27_MOUSE	1.88553
Splicing factor 1 OS=Mus musculus GN=Sf1 PE=1 SV=6	SF01_MOUSE	1.8969
Nuclear pore complex protein Nup54 OS=Mus musculus GN=Nup54 PE=1 SV=1	NUP54_MOUSE	1.91047
Polyglutamine-binding protein 1 OS=Mus musculus GN=Pqbp1 PE=1 SV=1	PQBP1_MOUSE	1.91143
Superkiller viralicidic activity 2-like 2 OS=Mus musculus GN=Skiv2l2 PE=1 SV=1	SK2L2_MOUSE	1.91674
COMM domain-containing protein 4 OS=Mus musculus GN=Commd4 PE=2 SV=1	COMD4_MOUSE	1.91906
Acyl-CoA dehydrogenase family member 9, mitochondrial OS=Mus musculus GN=Acad9 PE=1 SV=2	ACAD9_MOUSE	1.92144
Ubiquitin-like protein 7 OS=Mus musculus GN=Ubl7 PE=1 SV=2	UBL7_MOUSE	1.94139
Integrin alpha-3 OS=Mus musculus GN=Itga3 PE=1 SV=1	ITA3_MOUSE	1.94266
ATP-dependent RNA helicase DDX42 OS=Mus musculus GN=Ddx42 PE=1 SV=3	DDX42_MOUSE	1.94878
Cluster of NAD-dependent malic enzyme, mitochondrial OS=Mus musculus GN=Me2 PE=2 SV=1 (MAOM_MOUSE)	MAOM_MOUSE	1.95192
Ubiquitin carboxyl-terminal hydrolase 15 OS=Mus musculus GN=Usp15 PE=1 SV=1	UBP15_MOUSE	1.95658
Protein DPCD OS=Mus musculus GN=Dpcd PE=2 SV=1	DPCD_MOUSE	1.96082
Ras-related protein R-Ras OS=Mus musculus GN=Rras PE=2 SV=1	RRAS_MOUSE	1.96082
Peroxisomal membrane protein PEX14 OS=Mus musculus GN=Pex14 PE=1 SV=1	PEX14_MOUSE	1.97122
Selenoprotein H OS=Mus musculus GN=Selh PE=2 SV=2	SELH_MOUSE	1.97245
Importin subunit alpha-7 OS=Mus musculus GN=Kpna6 PE=1 SV=2	IMA7_MOUSE	1.97675
Sjoegren syndrome/scleroderma autoantigen 1 homolog OS=Mus musculus GN=Sssca1 PE=2 SV=1	SSA27_MOUSE	1.97818
Glutamine-rich protein 1 OS=Mus musculus GN=Qrich1 PE=2 SV=1	QRIC1_MOUSE	1.97843
Microfibrillar-associated protein 1 OS=Mus musculus GN=Mfap1 PE=1 SV=1	MFAP1_MOUSE	1.97992
Protein phosphatase inhibitor 2 OS=Mus musculus GN=Ppp1r2 PE=1 SV=3	IPP2_MOUSE	1.98104
Kinesin light chain 4 OS=Mus musculus GN=Klc4 PE=1 SV=1	KLC4_MOUSE	1.98533
Legumain OS=Mus musculus GN=Lgmn PE=1 SV=1	LGMN_MOUSE	1.98612
Glypican-6 OS=Mus musculus GN=Gpc6 PE=1 SV=1	GPC6_MOUSE	1.98612
Integrin alpha-6 OS=Mus musculus GN=Itga6 PE=1 SV=3	ITA6_MOUSE	1.99532
Tyrosine-protein phosphatase non-receptor type 23 OS=Mus musculus GN=Ptpn23 PE=1 SV=2	PTN23_MOUSE	1.99685
[Protein ADP-ribosylarginine] hydrolase OS=Mus musculus GN=Adprh PE=2 SV=1	ADPRH_MOUSE	1.99723
G-rich sequence factor 1 OS=Mus musculus GN=Grsf1 PE=1 SV=2	GRSF1_MOUSE	2.0017
Zinc finger protein 618 OS=Mus musculus GN=Znf618 PE=2 SV=3	ZN618_MOUSE	2.0017
Negative elongation factor D OS=Mus musculus GN=Nelfcd PE=2 SV=2	NELFD_MOUSE	2.0064
Nucleobindin-2 OS=Mus musculus GN=Nucb2 PE=1 SV=2	NUCB2_MOUSE	2.0064
Bifunctional lysine-specific demethylase and histidyl-hydroxylase NO66 OS=Mus musculus GN=No66 PE=1 SV=2	NO66_MOUSE	2.0064
Cysteine protease ATG4B OS=Mus musculus GN=Atg4b PE=2 SV=2	ATG4B_MOUSE	2.0064
Protein transport protein Sec24A OS=Mus musculus GN=Sec24a PE=1 SV=1	SC24A_MOUSE	2.0064
Transcription factor E2-alpha OS=Mus musculus GN=Tcf3 PE=1 SV=2	TFE2_MOUSE	2.0064
Ubiquilin-1 OS=Mus musculus GN=Ubqln1 PE=1 SV=1	UBQL1_MOUSE	2.00962
Striatin-3 OS=Mus musculus GN=Strn3 PE=1 SV=1	STRN3_MOUSE	2.00972
Cytosolic purine 5'-nucleotidase OS=Mus musculus GN=Nt5c2 PE=1 SV=2	5NTC_MOUSE	2.0111
Protein diaphanous homolog 1 OS=Mus musculus GN=Diaph1 PE=1 SV=1	DIAP1_MOUSE	2.0111
CCR4-NOT transcription complex subunit 2 OS=Mus musculus GN=Cnot2 PE=2 SV=2	CNOT2_MOUSE	2.0111
Lysosomal alpha-glucosidase OS=Mus musculus GN=Gaa PE=1 SV=2	LYAG_MOUSE	2.01632
ATP-dependent (S)-NAD(P)H-hydrate dehydratase OS=Mus musculus GN=Carkd PE=1 SV=1	NNRD_MOUSE	2.01774
SUZ domain-containing protein 1 OS=Mus musculus GN=Szrd1 PE=1 SV=1	SZRD1_MOUSE	2.0191
Ubiquitin carboxyl-terminal hydrolase 47 OS=Mus musculus GN=Usp47 PE=1 SV=2	UBP47_MOUSE	2.02252
Cluster of Serine protease HTRA2, mitochondrial OS=Mus musculus GN=Htra2 PE=1 SV=2 (HTRA2_MOUSE)	HTRA2_MOUSE	2.02415
Golgi resident protein GCP60 OS=Mus musculus GN=Acbd3 PE=1 SV=3	GCP60_MOUSE	2.03382
Melanoma-associated antigen G1 OS=Mus musculus GN=Ndnl2 PE=1 SV=1	MAGG1_MOUSE	2.03905
RILP-like protein 1 OS=Mus musculus GN=Rilpl1 PE=2 SV=1	RIPL1_MOUSE	2.08201
Cluster of cAMP-dependent protein kinase type I-alpha regulatory subunit OS=Mus musculus GN=Prkar1a PE=1 SV=3 (KAP0_MOUSE)	KAP0_MOUSE	2.08469
Calcium-binding mitochondrial carrier protein Aralar2 OS=Mus musculus GN=Slc25a13 PE=1 SV=1	CMC2_MOUSE	2.08722
Isoleucine--tRNA ligase, mitochondrial OS=Mus musculus GN=Iars2 PE=1 SV=1	SYIM_MOUSE	2.08762
Exosome complex exonuclease RRP42 OS=Mus musculus GN=Exosc7 PE=2 SV=2	EXOS7_MOUSE	2.09108
Ephrin-B1 OS=Mus musculus GN=Efnb1 PE=1 SV=1	EFNB1_MOUSE	2.09108
Cluster of RalBP1-associated Eps domain-containing protein 1 OS=Mus musculus GN=Reps1 PE=1 SV=2 (REPS1_MOUSE)	REPS1_MOUSE	2.09999
THO complex subunit 7 homolog OS=Mus musculus GN=Thoc7 PE=1 SV=2	THOC7_MOUSE	2.10675
Keratin, type I cytoskeletal 18 OS=Mus musculus GN=Krt18 PE=1 SV=5	K1C18_MOUSE	2.11001
Bifunctional ATP-dependent dihydroxyacetone kinase/FAD-AMP lyase (cyclizing) OS=Mus musculus GN=Dak PE=2 SV=1	DHAK_MOUSE	2.11023
ADP-dependent glucokinase OS=Mus musculus GN=Adpgk PE=1 SV=2	ADPGK_MOUSE	2.11103
Complex I intermediate-associated protein 30, mitochondrial OS=Mus musculus GN=Ndufaf1 PE=2 SV=2	CIA30_MOUSE	2.12901
DNA polymerase alpha subunit B OS=Mus musculus GN=Pola2 PE=1 SV=2	DPOA2_MOUSE	2.13145
Tubulin gamma-1 chain OS=Mus musculus GN=Tubg1 PE=1 SV=1	TBG1_MOUSE	2.13837
Serine/threonine-protein phosphatase CPPED1 OS=Mus musculus GN=Cpped1 PE=2 SV=1	CPPED_MOUSE	2.14058
Cytochrome b-c1 complex subunit 8 OS=Mus musculus GN=Uqcrq PE=1 SV=3	QCR8_MOUSE	2.14431
Haloacid dehalogenase-like hydrolase domain-containing protein 3 OS=Mus musculus GN=Hdhd3 PE=1 SV=1	HDHD3_MOUSE	2.14494
Synaptosomal-associated protein 29 OS=Mus musculus GN=Snap29 PE=2 SV=1	SNP29_MOUSE	2.15034
Guanylate cyclase soluble subunit beta-1 OS=Mus musculus GN=Gucy1b3 PE=2 SV=1	GCYB1_MOUSE	2.16183
39S ribosomal protein L3, mitochondrial OS=Mus musculus GN=Mrpl3 PE=2 SV=1	RM03_MOUSE	2.16655
Transcriptional repressor protein YY1 OS=Mus musculus GN=Yy1 PE=1 SV=1	TYY1_MOUSE	2.16655
WW domain-binding protein 11 OS=Mus musculus GN=Wbp11 PE=1 SV=2	WBP11_MOUSE	2.16723
Tyrosine-protein phosphatase non-receptor type 11 OS=Mus musculus GN=Ptpn11 PE=1 SV=2	PTN11_MOUSE	2.17125
2-oxoisovalerate dehydrogenase subunit alpha, mitochondrial OS=Mus musculus GN=Bckdha PE=1 SV=1	ODBA_MOUSE	2.17125
Protein SAAL1 OS=Mus musculus GN=Saal1 PE=1 SV=1	SAAL1_MOUSE	2.17125
Nuclear-interacting partner of ALK OS=Mus musculus GN=Zc3hc1 PE=1 SV=1	NIPA_MOUSE	2.17125
TGF-beta-activated kinase 1 and MAP3K7-binding protein 1 OS=Mus musculus GN=Tab1 PE=1 SV=2	TAB1_MOUSE	2.17125
N-acetyl-D-glucosamine kinase OS=Mus musculus GN=Nagk PE=2 SV=3	NAGK_MOUSE	2.17595
Alanyl-tRNA editing protein Aarsd1 OS=Mus musculus GN=Aarsd1 PE=1 SV=2	AASD1_MOUSE	2.1797
4-aminobutyrate aminotransferase, mitochondrial OS=Mus musculus GN=Abat PE=1 SV=1	GABT_MOUSE	2.18065
Nucleoporin p58/p45 OS=Mus musculus GN=Nupl1 PE=1 SV=1	NUPL1_MOUSE	2.21369
Tubulin--tyrosine ligase-like protein 12 OS=Mus musculus GN=Ttll12 PE=2 SV=1	TTL12_MOUSE	2.21493
Tumor protein D52 OS=Mus musculus GN=Tpd52 PE=1 SV=2	TPD52_MOUSE	2.21561
Nuclear receptor-binding protein OS=Mus musculus GN=Nrbp1 PE=1 SV=1	NRBP_MOUSE	2.21592
Calpain small subunit 1 OS=Mus musculus GN=Capns1 PE=2 SV=1	CPNS1_MOUSE	2.21656
Mitochondrial import receptor subunit TOM70 OS=Mus musculus GN=Tomm70a PE=1 SV=2	TOM70_MOUSE	2.21679
Nuclear pore complex protein Nup107 OS=Mus musculus GN=Nup107 PE=2 SV=1	NU107_MOUSE	2.21873
Ena/VASP-like protein OS=Mus musculus GN=Evl PE=1 SV=2	EVL_MOUSE	2.22044
Parkinson disease 7 domain-containing protein 1 OS=Mus musculus GN=Pddc1 PE=1 SV=1	PDDC1_MOUSE	2.22091
39S ribosomal protein L45, mitochondrial OS=Mus musculus GN=Mrpl45 PE=2 SV=1	RM45_MOUSE	2.225
Serine/threonine-protein kinase PAK 2 OS=Mus musculus GN=Pak2 PE=1 SV=1	PAK2_MOUSE	2.24384
Transcription initiation factor IIB OS=Mus musculus GN=Gtf2b PE=1 SV=1	TF2B_MOUSE	2.27711
NHL repeat-containing protein 2 OS=Mus musculus GN=Nhlrc2 PE=2 SV=1	NHLC2_MOUSE	2.28184
GPI transamidase component PIG-S OS=Mus musculus GN=Pigs PE=1 SV=3	PIGS_MOUSE	2.28389
Aminopeptidase B OS=Mus musculus GN=Rnpep PE=2 SV=2	AMPB_MOUSE	2.30421
OCIA domain-containing protein 1 OS=Mus musculus GN=Ociad1 PE=1 SV=1	OCAD1_MOUSE	2.30727
Cluster of Segment polarity protein dishevelled homolog DVL-2 OS=Mus musculus GN=Dvl2 PE=1 SV=2 (DVL2_MOUSE)	DVL2_MOUSE	2.3259
Ubiquinone biosynthesis protein COQ9, mitochondrial OS=Mus musculus GN=Coq9 PE=1 SV=1	COQ9_MOUSE	2.32715
Vacuolar protein sorting-associated protein 45 OS=Mus musculus GN=Vps45 PE=1 SV=1	VPS45_MOUSE	2.33138
Probable arginine--tRNA ligase, mitochondrial OS=Mus musculus GN=Rars2 PE=1 SV=1	SYRM_MOUSE	2.3361
Heat shock 70 kDa protein 12A OS=Mus musculus GN=Hspa12a PE=1 SV=1	HS12A_MOUSE	2.34322
Tyrosyl-DNA phosphodiesterase 1 OS=Mus musculus GN=Tdp1 PE=2 SV=2	TYDP1_MOUSE	2.37706
Mini-chromosome maintenance complex-binding protein OS=Mus musculus GN=Mcmbp PE=2 SV=1	MCMBP_MOUSE	2.40646
Pre-mRNA 3'-end-processing factor FIP1 OS=Mus musculus GN=Fip1l1 PE=1 SV=1	FIP1_MOUSE	2.41203
Cysteine-rich with EGF-like domain protein 2 OS=Mus musculus GN=Creld2 PE=2 SV=1	CREL2_MOUSE	2.43563
Succinate-semialdehyde dehydrogenase, mitochondrial OS=Mus musculus GN=Aldh5a1 PE=1 SV=1	SSDH_MOUSE	2.43747
MAGUK p55 subfamily member 6 OS=Mus musculus GN=Mpp6 PE=1 SV=1	MPP6_MOUSE	2.44056
Mediator of RNA polymerase II transcription subunit 8 OS=Mus musculus GN=Med8 PE=1 SV=1	MED8_MOUSE	2.44084
Calcium-binding protein 39-like OS=Mus musculus GN=Cab39l PE=2 SV=3	CB39L_MOUSE	2.44375
Beta-catenin-like protein 1 OS=Mus musculus GN=Ctnnbl1 PE=2 SV=1	CTBL1_MOUSE	2.45935
39S ribosomal protein L1, mitochondrial OS=Mus musculus GN=Mrpl1 PE=1 SV=2	RM01_MOUSE	2.46491
Coiled-coil domain-containing protein 43 OS=Mus musculus GN=Ccdc43 PE=1 SV=1	CCD43_MOUSE	2.49735
Putative oxidoreductase GLYR1 OS=Mus musculus GN=Glyr1 PE=1 SV=1	GLYR1_MOUSE	2.49996
Cluster of Cleavage stimulation factor subunit 2 OS=Mus musculus GN=Cstf2 PE=1 SV=2 (CSTF2_MOUSE)	CSTF2_MOUSE	2.50003
Rab-like protein 6 OS=Mus musculus GN=Rabl6 PE=1 SV=2	RABL6_MOUSE	2.50093
Bystin OS=Mus musculus GN=Bysl PE=1 SV=3	BYST_MOUSE	2.50565
39S ribosomal protein L17, mitochondrial OS=Mus musculus GN=Mrpl17 PE=1 SV=1	RM17_MOUSE	2.51035
Synaptosomal-associated protein 47 OS=Mus musculus GN=Snap47 PE=1 SV=1	SNP47_MOUSE	2.51973
Apoptosis-associated speck-like protein containing a CARD OS=Mus musculus GN=Pycard PE=1 SV=1	ASC_MOUSE	2.52385
Antithrombin-III OS=Mus musculus GN=Serpinc1 PE=1 SV=1	ANT3_MOUSE	2.54243
Fatty acid-binding protein, heart OS=Mus musculus GN=Fabp3 PE=1 SV=5	FABPH_MOUSE	2.54595
Cluster of EH domain-containing protein 1 OS=Mus musculus GN=Ehd1 PE=1 SV=1 (EHD1_MOUSE)	EHD1_MOUSE	2.5477
Exosome complex component RRP43 OS=Mus musculus GN=Exosc8 PE=2 SV=1	EXOS8_MOUSE	2.55314
Ubiquitin-conjugating enzyme E2 R2 OS=Mus musculus GN=Ube2r2 PE=2 SV=1	UB2R2_MOUSE	2.58351
Cluster of Keratin, type II cuticular Hb3 OS=Mus musculus GN=Krt83 PE=2 SV=2 (KRT83_MOUSE)	KRT83_MOUSE	2.58694
Serine hydroxymethyltransferase, cytosolic OS=Mus musculus GN=Shmt1 PE=1 SV=3	GLYC_MOUSE	2.62598
Regulation of nuclear pre-mRNA domain-containing protein 2 OS=Mus musculus GN=Rprd2 PE=1 SV=1	RPRD2_MOUSE	2.63278
Gamma-glutamyltranspeptidase 1 OS=Mus musculus GN=Ggt1 PE=1 SV=1	GGT1_MOUSE	2.63278
KDEL motif-containing protein 1 OS=Mus musculus GN=Kdelc1 PE=1 SV=1	KDEL1_MOUSE	2.64054
WW domain-binding protein 2 OS=Mus musculus GN=Wbp2 PE=1 SV=1	WBP2_MOUSE	2.6752
Glycerol-3-phosphate dehydrogenase, mitochondrial OS=Mus musculus GN=Gpd2 PE=1 SV=2	GPDM_MOUSE	2.68539
Cluster of Serine/threonine-protein kinase 24 OS=Mus musculus GN=Stk24 PE=1 SV=1 (STK24_MOUSE)	STK24_MOUSE	2.70141
Rho guanine nucleotide exchange factor 1 OS=Mus musculus GN=Arhgef1 PE=1 SV=2	ARHG1_MOUSE	2.70743
Vacuolar protein sorting-associated protein 28 homolog OS=Mus musculus GN=Vps28 PE=2 SV=1	VPS28_MOUSE	2.74164
Protein AATF OS=Mus musculus GN=Aatf PE=1 SV=1	AATF_MOUSE	2.76561
Spermine synthase OS=Mus musculus GN=Sms PE=1 SV=1	SPSY_MOUSE	2.81732
Cluster of Transcriptional coactivator YAP1 OS=Mus musculus GN=Yap1 PE=1 SV=2 (YAP1_MOUSE)	YAP1_MOUSE	2.81732
Cluster of REST corepressor 1 OS=Mus musculus GN=Rcor1 PE=1 SV=2 (RCOR1_MOUSE)	RCOR1_MOUSE	2.9166
Cluster of Protein FAM50A OS=Mus musculus GN=Fam50a PE=2 SV=1 (FA50A_MOUSE)	FA50A_MOUSE	2.9174
Extended synaptotagmin-1 OS=Mus musculus GN=Esyt1 PE=1 SV=2	ESYT1_MOUSE	2.91989
Cadherin-16 OS=Mus musculus GN=Cdh16 PE=2 SV=1	CAD16_MOUSE	3.00958
Mitochondrial-processing peptidase subunit alpha OS=Mus musculus GN=Pmpca PE=1 SV=1	MPPA_MOUSE	3.01428
N-alpha-acetyltransferase 20 OS=Mus musculus GN=Naa20 PE=2 SV=1	NAA20_MOUSE	3.08637
Beta-glucuronidase OS=Mus musculus GN=Gusb PE=2 SV=2	BGLR_MOUSE	3.08684
Kinesin light chain 1 OS=Mus musculus GN=Klc1 PE=1 SV=3	KLC1_MOUSE	3.15768
Carnitine O-palmitoyltransferase 2, mitochondrial OS=Mus musculus GN=Cpt2 PE=1 SV=2	CPT2_MOUSE	3.16503
Cleavage stimulation factor subunit 1 OS=Mus musculus GN=Cstf1 PE=2 SV=1	CSTF1_MOUSE	3.19142
RNA-binding protein 7 OS=Mus musculus GN=Rbm7 PE=2 SV=1	RBM7_MOUSE	3.19285
F-box/WD repeat-containing protein 8 OS=Mus musculus GN=Fbxw8 PE=1 SV=2	FBXW8_MOUSE	3.20076
Ribosomal RNA processing protein 1 homolog A OS=Mus musculus GN=Rrp1 PE=2 SV=2	RRP1_MOUSE	3.33584
SWI/SNF-related matrix-associated actin-dependent regulator of chromatin subfamily D member 3 OS=Mus musculus GN=Smarcd3 PE=1 SV=2	SMRD3_MOUSE	3.35345
Cyclin-dependent kinase 11B OS=Mus musculus GN=Cdk11b PE=1 SV=2	CD11B_MOUSE	3.46296
Nuclease EXOG, mitochondrial OS=Mus musculus GN=Exog PE=2 SV=1	EXOG_MOUSE	3.50883
SWI/SNF-related matrix-associated actin-dependent regulator of chromatin subfamily D member 1 OS=Mus musculus GN=Smarcd1 PE=1 SV=3	SMRD1_MOUSE	3.57479
Insulin-like growth factor-binding protein 7 OS=Mus musculus GN=Igfbp7 PE=2 SV=3	IBP7_MOUSE	3.67833
Glial fibrillary acidic protein OS=Mus musculus GN=Gfap PE=1 SV=4	GFAP_MOUSE	3.83525
tRNA (guanine-N(7)-)-methyltransferase OS=Mus musculus GN=Mettl1 PE=2 SV=1	TRMB_MOUSE	4.33767
Desmoplakin OS=Mus musculus GN=Dsp PE=1 SV=1	DESP_MOUSE	8.539

## Sheet: Supplemental Table 8
Calr Wt vs Calr Htr <0.5
Protein name	Accession	Ratio Calr+/+ vs Calr+/-
Cluster of Myosin-7B OS=Mus musculus GN=Myh7b PE=3 SV=1 (MYH7B_MOUSE)	MYH7B_MOUSE	0.0226909
Nestin OS=Mus musculus GN=Nes PE=1 SV=1	NEST_MOUSE	0.0522489
Plectin OS=Mus musculus GN=Plec PE=1 SV=3	PLEC_MOUSE	0.0840007
Laminin subunit alpha-1 OS=Mus musculus GN=Lama1 PE=1 SV=1	LAMA1_MOUSE	0.103747
A-kinase anchor protein 12 OS=Mus musculus GN=Akap12 PE=1 SV=1	AKA12_MOUSE	0.110252
Alcohol dehydrogenase 1 OS=Mus musculus GN=Adh1 PE=1 SV=2	ADH1_MOUSE	0.119605
Cluster of Myosin light chain 1/3, skeletal muscle isoform OS=Mus musculus GN=Myl1 PE=1 SV=2 (MYL1_MOUSE)	MYL1_MOUSE	0.125324
Prolow-density lipoprotein receptor-related protein 1 OS=Mus musculus GN=Lrp1 PE=1 SV=1	LRP1_MOUSE	0.157891
Reticulon-4 OS=Mus musculus GN=Rtn4 PE=1 SV=2	RTN4_MOUSE	0.175224
E3 SUMO-protein ligase RanBP2 OS=Mus musculus GN=Ranbp2 PE=1 SV=2	RBP2_MOUSE	0.17927
Dual specificity mitogen-activated protein kinase kinase 1 OS=Mus musculus GN=Map2k1 PE=1 SV=2	MP2K1_MOUSE	0.183157
AT-rich interactive domain-containing protein 1A OS=Mus musculus GN=Arid1a PE=1 SV=1	ARI1A_MOUSE	0.186029
Tumor suppressor p53-binding protein 1 OS=Mus musculus GN=Tp53bp1 PE=1 SV=2	TP53B_MOUSE	0.189759
Inactive tyrosine-protein kinase 7 OS=Mus musculus GN=Ptk7 PE=1 SV=1	PTK7_MOUSE	0.190734
3 beta-hydroxysteroid dehydrogenase/Delta 5-->4-isomerase type 1 OS=Mus musculus GN=Hsd3b1 PE=2 SV=3	3BHS1_MOUSE	0.19502
Succinyl-CoA ligase [ADP-forming] subunit beta, mitochondrial OS=Mus musculus GN=Sucla2 PE=1 SV=2	SUCB1_MOUSE	0.1961
Apolipoprotein B-100 OS=Mus musculus GN=Apob PE=1 SV=1	APOB_MOUSE	0.200992
Myosin regulatory light chain 2, skeletal muscle isoform OS=Mus musculus GN=Mylpf PE=1 SV=3	MLRS_MOUSE	0.200992
Collagen alpha-1(XII) chain OS=Mus musculus GN=Col12a1 PE=2 SV=3	COCA1_MOUSE	0.206904
Creatine kinase M-type OS=Mus musculus GN=Ckm PE=1 SV=1	KCRM_MOUSE	0.221508
Filamin-B OS=Mus musculus GN=Flnb PE=1 SV=3	FLNB_MOUSE	0.223605
Aldose reductase-related protein 1 OS=Mus musculus GN=Akr1b7 PE=2 SV=4	ALD1_MOUSE	0.226857
Laminin subunit alpha-5 OS=Mus musculus GN=Lama5 PE=1 SV=4	LAMA5_MOUSE	0.237164
Cholesterol side-chain cleavage enzyme, mitochondrial OS=Mus musculus GN=Cyp11a1 PE=2 SV=1	CP11A_MOUSE	0.237351
Kinectin OS=Mus musculus GN=Ktn1 PE=2 SV=1	KTN1_MOUSE	0.238432
E3 ubiquitin-protein ligase UHRF1 OS=Mus musculus GN=Uhrf1 PE=1 SV=2	UHRF1_MOUSE	0.24564
Protein PRRC2C OS=Mus musculus GN=Prrc2c PE=1 SV=3	PRC2C_MOUSE	0.246053
Pre-mRNA-processing-splicing factor 8 OS=Mus musculus GN=Prpf8 PE=1 SV=2	PRP8_MOUSE	0.263854
DNA-directed RNA polymerase II subunit RPB1 OS=Mus musculus GN=Polr2a PE=1 SV=3	RPB1_MOUSE	0.276987
Golgi apparatus protein 1 OS=Mus musculus GN=Glg1 PE=1 SV=1	GSLG1_MOUSE	0.279455
Basement membrane-specific heparan sulfate proteoglycan core protein OS=Mus musculus GN=Hspg2 PE=1 SV=1	PGBM_MOUSE	0.28579
Core histone macro-H2A.2 OS=Mus musculus GN=H2afy2 PE=1 SV=3	H2AW_MOUSE	0.288235
Leucine zipper protein 1 OS=Mus musculus GN=Luzp1 PE=1 SV=2	LUZP1_MOUSE	0.28891
Cation-independent mannose-6-phosphate receptor OS=Mus musculus GN=Igf2r PE=1 SV=1	MPRI_MOUSE	0.28891
Cystathionine gamma-lyase OS=Mus musculus GN=Cth PE=1 SV=1	CGL_MOUSE	0.289904
Apolipoprotein A-IV OS=Mus musculus GN=Apoa4 PE=1 SV=3	APOA4_MOUSE	0.295628
CDGSH iron-sulfur domain-containing protein 2 OS=Mus musculus GN=Cisd2 PE=1 SV=1	CISD2_MOUSE	0.297816
Glutathione reductase, mitochondrial OS=Mus musculus GN=Gsr PE=1 SV=3	GSHR_MOUSE	0.298542
60S ribosomal protein L36a OS=Mus musculus GN=Rpl36a PE=1 SV=2	RL36A_MOUSE	0.300681
Medium-chain specific acyl-CoA dehydrogenase, mitochondrial OS=Mus musculus GN=Acadm PE=1 SV=1	ACADM_MOUSE	0.3085
Filamin-C OS=Mus musculus GN=Flnc PE=1 SV=3	FLNC_MOUSE	0.309521
DNA polymerase delta catalytic subunit OS=Mus musculus GN=Pold1 PE=1 SV=2	DPOD1_MOUSE	0.310427
Developmentally-regulated GTP-binding protein 1 OS=Mus musculus GN=Drg1 PE=1 SV=1	DRG1_MOUSE	0.312276
Cdc42-interacting protein 4 OS=Mus musculus GN=Trip10 PE=1 SV=2	CIP4_MOUSE	0.31886
Cytoplasmic dynein 1 heavy chain 1 OS=Mus musculus GN=Dync1h1 PE=1 SV=2	DYHC1_MOUSE	0.321368
26S proteasome non-ATPase regulatory subunit 6 OS=Mus musculus GN=Psmd6 PE=1 SV=1	PSMD6_MOUSE	0.322383
Nuclear inhibitor of protein phosphatase 1 OS=Mus musculus GN=Ppp1r8 PE=1 SV=1	PP1R8_MOUSE	0.322615
Nucleoprotein TPR OS=Mus musculus GN=Tpr PE=1 SV=1	TPR_MOUSE	0.324955
Reticulon-3 OS=Mus musculus GN=Rtn3 PE=1 SV=2	RTN3_MOUSE	0.326045
Protein FAM162A OS=Mus musculus GN=Fam162a PE=2 SV=1	F162A_MOUSE	0.329404
Fas apoptotic inhibitory molecule 1 OS=Mus musculus GN=Faim PE=1 SV=1	FAIM1_MOUSE	0.331065
Low-density lipoprotein receptor-related protein 2 OS=Mus musculus GN=Lrp2 PE=1 SV=1	LRP2_MOUSE	0.332128
Tenascin OS=Mus musculus GN=Tnc PE=1 SV=1	TENA_MOUSE	0.335574
Filamin-A OS=Mus musculus GN=Flna PE=1 SV=5	FLNA_MOUSE	0.35225
Exportin-5 OS=Mus musculus GN=Xpo5 PE=2 SV=1	XPO5_MOUSE	0.354616
CGG triplet repeat-binding protein 1 OS=Mus musculus GN=Cggbp1 PE=2 SV=1	CGBP1_MOUSE	0.354848
Pyridoxal phosphate phosphatase OS=Mus musculus GN=Pdxp PE=1 SV=1	PLPP_MOUSE	0.355347
Fibronectin OS=Mus musculus GN=Fn1 PE=1 SV=4	FINC_MOUSE	0.356297
Activity-dependent neuroprotector homeobox protein OS=Mus musculus GN=Adnp PE=1 SV=1	ADNP_MOUSE	0.356515
Aminoacylase-1 OS=Mus musculus GN=Acy1 PE=1 SV=1	ACY1_MOUSE	0.358456
Serine/arginine repetitive matrix protein 2 OS=Mus musculus GN=Srrm2 PE=1 SV=3	SRRM2_MOUSE	0.366276
NADPH:adrenodoxin oxidoreductase, mitochondrial OS=Mus musculus GN=Fdxr PE=2 SV=1	ADRO_MOUSE	0.368148
La-related protein 4B OS=Mus musculus GN=Larp4b PE=1 SV=2	LAR4B_MOUSE	0.368443
28S ribosomal protein S27, mitochondrial OS=Mus musculus GN=Mrps27 PE=2 SV=2	RT27_MOUSE	0.368612
Nardilysin OS=Mus musculus GN=Nrd1 PE=1 SV=1	NRDC_MOUSE	0.368612
Cluster of Cytoplasmic FMR1-interacting protein 1 OS=Mus musculus GN=Cyfip1 PE=1 SV=1 (CYFP1_MOUSE)	CYFP1_MOUSE	0.368612
Carbonic anhydrase 3 OS=Mus musculus GN=Ca3 PE=1 SV=3	CAH3_MOUSE	0.368612
Four and a half LIM domains protein 1 OS=Mus musculus GN=Fhl1 PE=1 SV=3	FHL1_MOUSE	0.369547
CAP-Gly domain-containing linker protein 1 OS=Mus musculus GN=Clip1 PE=1 SV=1	CLIP1_MOUSE	0.37087
Glutamyl aminopeptidase OS=Mus musculus GN=Enpep PE=1 SV=1	AMPE_MOUSE	0.381823
Intersectin-1 OS=Mus musculus GN=Itsn1 PE=1 SV=2	ITSN1_MOUSE	0.384281
Cellular retinoic acid-binding protein 2 OS=Mus musculus GN=Crabp2 PE=2 SV=2	RABP2_MOUSE	0.389384
1-phosphatidylinositol 4,5-bisphosphate phosphodiesterase gamma-1 OS=Mus musculus GN=Plcg1 PE=1 SV=2	PLCG1_MOUSE	0.390556
Cleavage and polyadenylation specificity factor subunit 1 OS=Mus musculus GN=Cpsf1 PE=1 SV=1	CPSF1_MOUSE	0.391081
DNA topoisomerase 2-alpha OS=Mus musculus GN=Top2a PE=1 SV=2	TOP2A_MOUSE	0.39133
Glutamine--fructose-6-phosphate aminotransferase [isomerizing] 1 OS=Mus musculus GN=Gfpt1 PE=1 SV=3	GFPT1_MOUSE	0.392884
Galectin-1 OS=Mus musculus GN=Lgals1 PE=1 SV=3	LEG1_MOUSE	0.393205
Protein pelota homolog OS=Mus musculus GN=Pelo PE=2 SV=3	PELO_MOUSE	0.393935
60S ribosomal protein L35a OS=Mus musculus GN=Rpl35a PE=1 SV=2	RL35A_MOUSE	0.39544
O-acetyl-ADP-ribose deacetylase 1 OS=Mus musculus GN=Oard1 PE=2 SV=2	OARD1_MOUSE	0.397652
Double-stranded RNA-binding protein Staufen homolog 1 OS=Mus musculus GN=Stau1 PE=2 SV=1	STAU1_MOUSE	0.398964
Aldose reductase-related protein 2 OS=Mus musculus GN=Akr1b8 PE=1 SV=2	ALD2_MOUSE	0.399554
Methionine aminopeptidase 1 OS=Mus musculus GN=Metap1 PE=2 SV=1	MAP11_MOUSE	0.404152
Poly [ADP-ribose] polymerase 1 OS=Mus musculus GN=Parp1 PE=1 SV=3	PARP1_MOUSE	0.405208
CDKN2A-interacting protein OS=Mus musculus GN=Cdkn2aip PE=2 SV=1	CARF_MOUSE	0.405646
Malignant T-cell-amplified sequence 2 OS=Mus musculus GN=Mcts2 PE=2 SV=1	MCTS2_MOUSE	0.405949
Pro-cathepsin H OS=Mus musculus GN=Ctsh PE=2 SV=2	CATH_MOUSE	0.408135
Zinc finger matrin-type protein 2 OS=Mus musculus GN=Zmat2 PE=2 SV=1	ZMAT2_MOUSE	0.410357
15 kDa selenoprotein OS=Mus musculus GN=Sep15 PE=1 SV=3	SEP15_MOUSE	0.411202
Nuclear pore complex protein Nup160 OS=Mus musculus GN=Nup160 PE=1 SV=2	NU160_MOUSE	0.414099
Caveolin-1 OS=Mus musculus GN=Cav1 PE=1 SV=1	CAV1_MOUSE	0.414688
Phosphatase and actin regulator 4 OS=Mus musculus GN=Phactr4 PE=1 SV=2	PHAR4_MOUSE	0.414688
Pleckstrin homology-like domain family B member 2 OS=Mus musculus GN=Phldb2 PE=1 SV=2	PHLB2_MOUSE	0.41528
FERM, RhoGEF and pleckstrin domain-containing protein 1 OS=Mus musculus GN=Farp1 PE=1 SV=1	FARP1_MOUSE	0.41528
Trafficking protein particle complex subunit 6B OS=Mus musculus GN=Trappc6b PE=2 SV=1	TPC6B_MOUSE	0.415872
Peptidyl-prolyl cis-trans isomerase FKBP2 OS=Mus musculus GN=Fkbp2 PE=1 SV=1	FKBP2_MOUSE	0.417681
AP-2 complex subunit mu OS=Mus musculus GN=Ap2m1 PE=1 SV=1	AP2M1_MOUSE	0.418872
AP2-associated protein kinase 1 OS=Mus musculus GN=Aak1 PE=1 SV=2	AAK1_MOUSE	0.418872
Isoleucine--tRNA ligase, cytoplasmic OS=Mus musculus GN=Iars PE=2 SV=2	SYIC_MOUSE	0.419832
28S ribosomal protein S25, mitochondrial OS=Mus musculus GN=Mrps25 PE=1 SV=1	RT25_MOUSE	0.426063
La-related protein 7 OS=Mus musculus GN=Larp7 PE=1 SV=2	LARP7_MOUSE	0.426063
Cytoglobin OS=Mus musculus GN=Cygb PE=2 SV=1	CYGB_MOUSE	0.427893
Nuclear pore complex protein Nup214 OS=Mus musculus GN=Nup214 PE=1 SV=2	NU214_MOUSE	0.430023
Spartin OS=Mus musculus GN=Spg20 PE=1 SV=1	SPG20_MOUSE	0.436793
High mobility group protein 20A OS=Mus musculus GN=Hmg20a PE=2 SV=1	HM20A_MOUSE	0.441329
Afadin OS=Mus musculus GN=Mllt4 PE=1 SV=3	AFAD_MOUSE	0.441329
Cytochrome b-c1 complex subunit 2, mitochondrial OS=Mus musculus GN=Uqcrc2 PE=1 SV=1	QCR2_MOUSE	0.441367
Nuclear valosin-containing protein-like OS=Mus musculus GN=Nvl PE=1 SV=1	NVL_MOUSE	0.441999
Peptidyl-prolyl cis-trans isomerase FKBP7 OS=Mus musculus GN=Fkbp7 PE=1 SV=1	FKBP7_MOUSE	0.441999
YLP motif-containing protein 1 OS=Mus musculus GN=Ylpm1 PE=2 SV=2	YLPM1_MOUSE	0.441999
Ankyrin repeat domain-containing protein 17 OS=Mus musculus GN=Ankrd17 PE=1 SV=2	ANR17_MOUSE	0.441999
PRKC apoptosis WT1 regulator protein OS=Mus musculus GN=Pawr PE=1 SV=2	PAWR_MOUSE	0.44267
Heterochromatin protein 1-binding protein 3 OS=Mus musculus GN=Hp1bp3 PE=1 SV=1	HP1B3_MOUSE	0.443344
Programmed cell death protein 5 OS=Mus musculus GN=Pdcd5 PE=1 SV=3	PDCD5_MOUSE	0.443747
Uncharacterized protein FLJ45252 homolog OS=Mus musculus PE=1 SV=2	YJ005_MOUSE	0.4465
Histone deacetylase 6 OS=Mus musculus GN=Hdac6 PE=1 SV=3	HDAC6_MOUSE	0.4465
Signal recognition particle 14 kDa protein OS=Mus musculus GN=Srp14 PE=1 SV=1	SRP14_MOUSE	0.4465
Synaptojanin-2-binding protein OS=Mus musculus GN=Synj2bp PE=1 SV=1	SYJ2B_MOUSE	0.451002
Astrocytic phosphoprotein PEA-15 OS=Mus musculus GN=Pea15 PE=1 SV=1	PEA15_MOUSE	0.451177
Zinc finger RNA-binding protein OS=Mus musculus GN=Zfr PE=1 SV=2	ZFR_MOUSE	0.451235
Cluster of Poly(A) polymerase alpha OS=Mus musculus GN=Papola PE=1 SV=4 (PAPOA_MOUSE)	PAPOA_MOUSE	0.45741
Profilin-2 OS=Mus musculus GN=Pfn2 PE=1 SV=3	PROF2_MOUSE	0.457433
Endothelial differentiation-related factor 1 OS=Mus musculus GN=Edf1 PE=1 SV=1	EDF1_MOUSE	0.457793
Cluster of Unconventional myosin-Ib OS=Mus musculus GN=Myo1b PE=2 SV=3 (MYO1B_MOUSE)	MYO1B_MOUSE	0.45816
Ataxin-2 OS=Mus musculus GN=Atxn2 PE=1 SV=1	ATX2_MOUSE	0.458868
DnaJ homolog subfamily C member 2 OS=Mus musculus GN=Dnajc2 PE=1 SV=2	DNJC2_MOUSE	0.458932
Mitogen-activated protein kinase 3 OS=Mus musculus GN=Mapk3 PE=1 SV=5	MK03_MOUSE	0.459544
Methylmalonyl-CoA mutase, mitochondrial OS=Mus musculus GN=Mut PE=1 SV=2	MUTA_MOUSE	0.459943
Follistatin-related protein 1 OS=Mus musculus GN=Fstl1 PE=1 SV=2	FSTL1_MOUSE	0.460778
60S ribosomal protein L23 OS=Mus musculus GN=Rpl23 PE=1 SV=1	RL23_MOUSE	0.461428
Myosin light chain kinase, smooth muscle OS=Mus musculus GN=Mylk PE=1 SV=3	MYLK_MOUSE	0.462263
ATP synthase subunit g, mitochondrial OS=Mus musculus GN=Atp5l PE=1 SV=1	ATP5L_MOUSE	0.463538
Dolichyl-diphosphooligosaccharide--protein glycosyltransferase subunit DAD1 OS=Mus musculus GN=Dad1 PE=2 SV=3	DAD1_MOUSE	0.469821
General transcription factor IIE subunit 2 OS=Mus musculus GN=Gtf2e2 PE=1 SV=2	T2EB_MOUSE	0.471503
WD repeat-containing protein 18 OS=Mus musculus GN=Wdr18 PE=1 SV=1	WDR18_MOUSE	0.471758
Neuromodulin OS=Mus musculus GN=Gap43 PE=1 SV=1	NEUM_MOUSE	0.47393
Myosin phosphatase Rho-interacting protein OS=Mus musculus GN=Mprip PE=1 SV=2	MPRIP_MOUSE	0.47393
ATP synthase mitochondrial F1 complex assembly factor 1 OS=Mus musculus GN=Atpaf1 PE=2 SV=1	ATPF1_MOUSE	0.47393
Constitutive coactivator of PPAR-gamma-like protein 1 OS=Mus musculus GN=FAM120A PE=1 SV=2	F120A_MOUSE	0.47393
Charged multivesicular body protein 3 OS=Mus musculus GN=Chmp3 PE=1 SV=3	CHMP3_MOUSE	0.474455
Arsenite methyltransferase OS=Mus musculus GN=As3mt PE=2 SV=2	AS3MT_MOUSE	0.474575
Cleavage stimulation factor subunit 3 OS=Mus musculus GN=Cstf3 PE=1 SV=1	CSTF3_MOUSE	0.474702
Band 4.1-like protein 3 OS=Mus musculus GN=Epb41l3 PE=1 SV=1	E41L3_MOUSE	0.47594
Protein FAM210A OS=Mus musculus GN=Fam210a PE=2 SV=1	F210A_MOUSE	0.478029
NADH dehydrogenase [ubiquinone] 1 beta subcomplex subunit 4 OS=Mus musculus GN=Ndufb4 PE=1 SV=3	NDUB4_MOUSE	0.47845
Transcriptional regulator ATRX OS=Mus musculus GN=Atrx PE=1 SV=3	ATRX_MOUSE	0.478808
Valine--tRNA ligase OS=Mus musculus GN=Vars PE=2 SV=1	SYVC_MOUSE	0.484794
60S ribosomal protein L36 OS=Mus musculus GN=Rpl36 PE=2 SV=2	RL36_MOUSE	0.485006
Coatomer subunit alpha OS=Mus musculus GN=Copa PE=1 SV=2	COPA_MOUSE	0.486754
Unconventional myosin-VI OS=Mus musculus GN=Myo6 PE=1 SV=1	MYO6_MOUSE	0.486817
Uncharacterized protein C17orf62 homolog OS=Mus musculus PE=2 SV=2	CQ062_MOUSE	0.488593
Plasminogen OS=Mus musculus GN=Plg PE=1 SV=3	PLMN_MOUSE	0.489289
Methylosome protein 50 OS=Mus musculus GN=Wdr77 PE=1 SV=1	MEP50_MOUSE	0.492746
Mitochondrial import inner membrane translocase subunit TIM44 OS=Mus musculus GN=Timm44 PE=1 SV=2	TIM44_MOUSE	0.492781
Kinesin-like protein KIF15 OS=Mus musculus GN=Kif15 PE=1 SV=1	KIF15_MOUSE	0.493055
Putative helicase MOV-10 OS=Mus musculus GN=Mov10 PE=1 SV=2	MOV10_MOUSE	0.496802
UPF0587 protein C1orf123 homolog OS=Mus musculus PE=2 SV=1	CA123_MOUSE	0.500994
Small nuclear ribonucleoprotein E OS=Mus musculus GN=Snrpe PE=2 SV=1	RUXE_MOUSE	0.500994
Tripeptidyl-peptidase 2 OS=Mus musculus GN=Tpp2 PE=1 SV=3	TPP2_MOUSE	0.500994
Uncharacterized protein C1orf198 homolog OS=Mus musculus PE=2 SV=1	CA198_MOUSE	0.500994
U6 snRNA-associated Sm-like protein LSm3 OS=Mus musculus GN=Lsm3 PE=3 SV=2	LSM3_MOUSE	0.500994
Pericentriolar material 1 protein OS=Mus musculus GN=Pcm1 PE=1 SV=2	PCM1_MOUSE	0.500994
N-acetylgalactosamine-6-sulfatase OS=Mus musculus GN=Galns PE=2 SV=2	GALNS_MOUSE	0.500994
Protein SON OS=Mus musculus GN=Son PE=1 SV=2	SON_MOUSE	0.500994
Integrator complex subunit 3 OS=Mus musculus GN=Ints3 PE=2 SV=2	INT3_MOUSE	0.500994
FUN14 domain-containing protein 2 OS=Mus musculus GN=Fundc2 PE=2 SV=1	FUND2_MOUSE	0.500994
Glucosamine-6-phosphate isomerase 2 OS=Mus musculus GN=Gnpda2 PE=2 SV=1	GNPI2_MOUSE	0.500994
ADP-ribosylation factor-like protein 2-binding protein OS=Mus musculus GN=Arl2bp PE=1 SV=1	AR2BP_MOUSE	0.500994
Small nuclear ribonucleoprotein G OS=Mus musculus GN=Snrpg PE=1 SV=1	RUXG_MOUSE	0.500994
NADH dehydrogenase [ubiquinone] 1 alpha subcomplex subunit 12 OS=Mus musculus GN=Ndufa12 PE=2 SV=2	NDUAC_MOUSE	0.500994
PHD finger-like domain-containing protein 5A OS=Mus musculus GN=Phf5a PE=1 SV=1	PHF5A_MOUSE	0.500994
Thioredoxin-related transmembrane protein 1 OS=Mus musculus GN=Tmx1 PE=1 SV=1	TMX1_MOUSE	0.500994
ATP-dependent RNA helicase DDX50 OS=Mus musculus GN=Ddx50 PE=2 SV=1	DDX50_MOUSE	0.500994
Protein Wiz OS=Mus musculus GN=Wiz PE=1 SV=2	WIZ_MOUSE	0.500994
COMM domain-containing protein 9 OS=Mus musculus GN=Commd9 PE=2 SV=3	COMD9_MOUSE	0.500994
Signal recognition particle 9 kDa protein OS=Mus musculus GN=Srp9 PE=1 SV=2	SRP09_MOUSE	0.500994
